# Supplementary material for: Poly[[(μ2-di-3-pyridyl­methanone-κ2 N:N′)(μ2-hexa­fluoro­silicato-κ2 F:F′)copper(II)] dihydrate]
Source: Acta Crystallogr Sect E Struct Rep Online. 2012 Jan 31;68(Pt 2):m209. doi: 10.1107/S1600536812002267 (PMC3274926; doi:10.1107/S1600536812002267)
Supplement: Supplementary file 1 [file e-68-0m209-sup1.cif]

##############################################################################
#                                                                            #
# This CIF contains the data in a paper accepted for publication in          #
# Acta Crystallographica Section E. It conforms to the requirements of       #
# Notes for Authors for Acta Crystallographica Section E, and has been       #
# peer reviewed under the auspices of the IUCr Commission on Journals.       #
#                                                                            #
# Full details of the Crystallographic Information File format               #
# are given in the paper "The Crystallographic Information File (CIF):       #
# a New Standard Archive File for Crystallography" by S. R. Hall, F. H.      #
# Allen and I. D. Brown [Acta Cryst. (1991), A47, 655-685].                  #
#                                                                            #
# The current version of the core CIF dictionary is obtainable from          #
# ftp://ftp.iucr.org/pub/cif_core.dic.                                       #
#                                                                            #
# Software is freely available for graphical display of the structure(s)     #
# in this CIF. For information consult the CIF software page                 #
# http://www.iucr.org/resources/cif/software.                                #
#                                                                            #
# This file may be used for bona fide research purposes within the           #
# scientific community so long as proper attribution is given to the journal # 
# article from which it was obtained.                                        #
#                                                                            #
##############################################################################
data_I
_audit_creation_method     SHELXL97
_chemical_name_systematic
;
Poly[[(\m~2~-di-3-pyridylmethanone-\k^2^<i>N</i>:<i>N</i>')(\m~2~-
hexafluorosilicato-\k^2^<i>F</i>:<i>F</i>')copper(II)] dihydrate]
;
_chemical_name_common     ?
_chemical_formula_moiety     'C22 H16 Cu F6 N4 O2 Si, (H2 O)2'
_chemical_formula_sum     'C22 H20 Cu F6 N4 O4 Si'
_chemical_formula_iupac     '[Cu (Si F6) (C11 H8 N2 O)2], 2H2 O'
_chemical_formula_weight     610.05
_chemical_melting_point     ?
_symmetry_cell_setting     monoclinic
_symmetry_space_group_name_H-M     'C 2/c'
_symmetry_space_group_name_Hall     '-C 2yc'
loop_
    _symmetry_equiv_pos_as_xyz
    'x, y, z'
    '-x, y, -z+1/2'
    'x+1/2, y+1/2, z'
    '-x+1/2, y+1/2, -z+1/2'
    '-x, -y, -z'
    'x, -y, z-1/2'
    '-x+1/2, -y+1/2, -z'
    'x+1/2, -y+1/2, z-1/2'
_cell_length_a     22.276(3)
_cell_length_b     8.0625(11)
_cell_length_c     15.773(2)
_cell_angle_alpha     90.00
_cell_angle_beta     123.757(2)
_cell_angle_gamma     90.00
_cell_volume     2355.2(5)
_cell_formula_units_Z     4
_cell_measurement_reflns_used     245
_cell_measurement_theta_min     2.20
_cell_measurement_theta_max     26.07
_cell_measurement_temperature     296(2)
_exptl_crystal_description     block
_exptl_crystal_colour     blue
_exptl_crystal_size_max     0.40
_exptl_crystal_size_mid     0.32
_exptl_crystal_size_min     0.30
_exptl_crystal_density_diffrn     1.720
_exptl_crystal_density_meas     ?
_exptl_crystal_density_method     'not measured'
_exptl_crystal_F_000     1236
_exptl_absorpt_coefficient_mu     1.065
_exptl_absorpt_correction_type     multi-scan
_exptl_absorpt_process_details     '(SADABS; Bruker, 2007)'
_exptl_absorpt_correction_T_min     0.741699
_exptl_absorpt_correction_T_max     1.000000
_exptl_special_details
;
;
_diffrn_ambient_temperature     296(2)
_diffrn_radiation_type     MoK\a
_diffrn_radiation_wavelength     0.71073
_diffrn_radiation_source     'fine-focus sealed tube'
_diffrn_radiation_monochromator     graphite
_diffrn_measurement_device_type
;
Bruker SMART APEXII CCD area-detector'
;
_diffrn_measurement_method     '\w scans'
_diffrn_detector_area_resol_mean     ?
_diffrn_reflns_number     6195
_diffrn_reflns_av_R_equivalents     0.0314
_diffrn_reflns_av_sigmaI/netI     0.0336
_diffrn_reflns_theta_min     2.20
_diffrn_reflns_theta_max     25.01
_diffrn_reflns_theta_full     25.01
_diffrn_measured_fraction_theta_max     0.997
_diffrn_measured_fraction_theta_full     0.997
_diffrn_reflns_limit_h_min     -22
_diffrn_reflns_limit_h_max     26
_diffrn_reflns_limit_k_min     -8
_diffrn_reflns_limit_k_max     9
_diffrn_reflns_limit_l_min     -18
_diffrn_reflns_limit_l_max     16
_diffrn_standards_number     ?
_diffrn_standards_interval_count     ?
_diffrn_standards_interval_time     ?
_diffrn_standards_decay_%     ?
_refine_special_details
;
 Refinement of F^2^ against ALL reflections.  The weighted R-factor wR and
 goodness of fit S are based on F^2^, conventional R-factors R are based
 on F, with F set to zero for negative F^2^. The threshold expression of
 F^2^ > 2sigma(F^2^) is used only for calculating R-factors(gt) etc. and is
 not relevant to the choice of reflections for refinement.  R-factors based
 on F^2^ are statistically about twice as large as those based on F, and R-
 factors based on ALL data will be even larger.
;
_reflns_number_total     2082
_reflns_number_gt     1822
_reflns_threshold_expression     I>2sigma(I)
_refine_ls_structure_factor_coef     Fsqd
_refine_ls_matrix_type     full
_refine_ls_R_factor_all     0.0387
_refine_ls_R_factor_gt     0.0337
_refine_ls_wR_factor_gt     0.0905
_refine_ls_wR_factor_ref     0.0943
_refine_ls_goodness_of_fit_ref     1.023
_refine_ls_restrained_S_all     1.023
_refine_ls_number_reflns     2082
_refine_ls_number_parameters     174
_refine_ls_number_restraints     0
_refine_ls_hydrogen_treatment     constr
_refine_ls_weighting_scheme     calc
_refine_ls_weighting_details
               'calc w=1/[\s^2^(Fo^2^)+(0.0499P)^2^+3.6410P] P=(Fo^2^+2Fc^2^)/3'
_atom_sites_solution_hydrogens     geom
_atom_sites_solution_primary     direct
_atom_sites_solution_secondary     difmap
_refine_ls_shift/su_max     0.000
_refine_ls_shift/su_mean     0.000
_refine_diff_density_max     0.536
_refine_diff_density_min     -0.306
_refine_ls_extinction_method     none
_refine_ls_extinction_coef     ?
loop_
    _atom_type_symbol
    _atom_type_description
    _atom_type_scat_dispersion_real
    _atom_type_scat_dispersion_imag
    _atom_type_scat_source
    'C' 'C' 0.0033 0.0016
                         'International Tables Vol C Tables 4.2.6.8 and 6.1.1.4'
    'H' 'H' 0.0000 0.0000
                         'International Tables Vol C Tables 4.2.6.8 and 6.1.1.4'
    'Si' 'Si' 0.0817 0.0704
                         'International Tables Vol C Tables 4.2.6.8 and 6.1.1.4'
    'Cu' 'Cu' 0.3201 1.2651
                         'International Tables Vol C Tables 4.2.6.8 and 6.1.1.4'
    'F' 'F' 0.0171 0.0103
                         'International Tables Vol C Tables 4.2.6.8 and 6.1.1.4'
    'N' 'N' 0.0061 0.0033
                         'International Tables Vol C Tables 4.2.6.8 and 6.1.1.4'
    'O' 'O' 0.0106 0.0060
                         'International Tables Vol C Tables 4.2.6.8 and 6.1.1.4'
_computing_data_collection     'APEX2 (Bruker, 2007)'
_computing_cell_refinement     'APEX2 and SAINT (Bruker, 2007)'
_computing_data_reduction     'SAINT (Bruker 2007)'
_computing_structure_solution     'SHELXS97 (Sheldrick, 2008)'
_computing_structure_refinement     'SHELXL97 (Sheldrick, 2008)'
_computing_molecular_graphics     'SHELXTL (Sheldrick, 2008)'
_computing_publication_material
;
SHELXTL (Sheldrick, 2008) and PLATON (Spek, 2009)
;
loop_
    _atom_site_type_symbol
    _atom_site_label
    _atom_site_fract_x
    _atom_site_fract_y
    _atom_site_fract_z
    _atom_site_U_iso_or_equiv
    _atom_site_adp_type
    _atom_site_calc_flag
    _atom_site_refinement_flags
    _atom_site_occupancy
    _atom_site_symmetry_multiplicity
    _atom_site_disorder_assembly
    _atom_site_disorder_group
    Cu Cu1 0.5000 0.74249(4) 0.2500 0.02213(16) Uani d S 1 2 . .
    F F1 0.41305(11) 0.2547(2) 0.15265(16) 0.0656(6) Uani d . 1 1 . .
    F F2 0.5000 0.4646(2) 0.2500 0.0430(6) Uani d S 1 2 . .
    F F3 0.52519(13) 0.25362(17) 0.16853(16) 0.0567(6) Uani d . 1 1 . .
    F F4 0.5000 0.0403(2) 0.2500 0.0423(5) Uani d S 1 2 . .
    O O1 0.71275(11) 0.6013(2) 0.74098(13) 0.0495(5) Uani d . 1 1 . .
    N N1 0.55932(11) 0.2545(2) 0.68811(15) 0.0247(4) Uani d . 1 1 . .
    N N2 0.59150(11) 0.7466(2) 0.39361(16) 0.0255(4) Uani d . 1 1 . .
    C C1 0.55661(14) 0.1248(3) 0.63175(18) 0.0317(5) Uani d . 1 1 . .
    H H1 0.5344 0.0272 0.6319 0.038 Uiso calc R 1 1 . .
    C C2 0.58540(15) 0.1321(3) 0.5744(2) 0.0379(6) Uani d . 1 1 . .
    H H2 0.5820 0.0409 0.5359 0.045 Uiso calc R 1 1 . .
    C C3 0.61944(15) 0.2748(3) 0.5736(2) 0.0357(6) Uani d . 1 1 . .
    H H3 0.6373 0.2834 0.5326 0.043 Uiso calc R 1 1 . .
    C C4 0.62620(12) 0.4052(3) 0.63604(16) 0.0267(5) Uani d . 1 1 . .
    C C5 0.59552(12) 0.3905(3) 0.69197(17) 0.0260(5) Uani d . 1 1 . .
    H H5 0.6002 0.4781 0.7336 0.031 Uiso calc R 1 1 . .
    C C7 0.66029(13) 0.6594(3) 0.56799(17) 0.0271(5) Uani d . 1 1 . .
    C C8 0.70977(14) 0.7864(3) 0.59181(19) 0.0337(6) Uani d . 1 1 . .
    H H8 0.7493 0.8005 0.6585 0.040 Uiso calc R 1 1 . .
    C C9 0.69953(14) 0.8907(3) 0.51563(19) 0.0369(6) Uani d . 1 1 . .
    H H9 0.7322 0.9753 0.5299 0.044 Uiso calc R 1 1 . .
    C C10 0.63992(13) 0.8673(3) 0.41792(18) 0.0309(5) Uani d . 1 1 . .
    H H10 0.6330 0.9382 0.3667 0.037 Uiso calc R 1 1 . .
    C C11 0.60197(13) 0.6426(3) 0.46786(17) 0.0270(5) Uani d . 1 1 . .
    H H11 0.5691 0.5573 0.4513 0.032 Uiso calc R 1 1 . .
    C C6 0.66989(13) 0.5574(3) 0.65383(17) 0.0310(5) Uani d . 1 1 . .
    Si Si1 0.5000 0.25199(9) 0.2500 0.0252(2) Uani d S 1 2 . .
    O O1W 0.2808(2) 0.1657(6) 0.1183(4) 0.168(2) Uani d . 1 1 . .
    H H1A 0.2777 0.2089 0.1676 0.252 Uiso d R 1 1 . .
    H H1B 0.3244 0.1856 0.1308 0.252 Uiso d R 1 1 . .
loop_
    _atom_site_aniso_label
    _atom_site_aniso_U_11
    _atom_site_aniso_U_22
    _atom_site_aniso_U_33
    _atom_site_aniso_U_12
    _atom_site_aniso_U_13
    _atom_site_aniso_U_23
    Cu1 0.0264(2) 0.0224(2) 0.0210(2) 0.000 0.01529(19) 0.000
    F1 0.0410(11) 0.0637(13) 0.0584(13) -0.0046(8) 0.0067(10) 0.0081(8)
    F2 0.0645(15) 0.0182(9) 0.0684(15) 0.000 0.0506(13) 0.000
    F3 0.1013(17) 0.0365(9) 0.0722(13) -0.0090(8) 0.0731(13) -0.0082(7)
    F4 0.0658(15) 0.0203(9) 0.0571(14) 0.000 0.0442(13) 0.000
    O1 0.0502(12) 0.0604(13) 0.0247(10) -0.0200(10) 0.0126(9) -0.0002(8)
    N1 0.0289(11) 0.0259(10) 0.0233(10) 0.0010(7) 0.0171(9) 0.0014(7)
    N2 0.0282(11) 0.0240(10) 0.0259(10) -0.0003(7) 0.0160(9) 0.0008(7)
    C1 0.0396(14) 0.0261(12) 0.0355(13) -0.0020(10) 0.0247(11) -0.0023(10)
    C2 0.0507(16) 0.0341(13) 0.0412(14) -0.0035(11) 0.0332(13) -0.0097(11)
    C3 0.0418(15) 0.0406(14) 0.0334(14) -0.0016(11) 0.0264(12) -0.0009(11)
    C4 0.0251(12) 0.0301(12) 0.0221(11) 0.0032(9) 0.0114(10) 0.0056(9)
    C5 0.0276(12) 0.0264(11) 0.0235(11) 0.0023(9) 0.0139(10) 0.0010(9)
    C7 0.0287(12) 0.0284(11) 0.0267(11) -0.0012(9) 0.0170(10) 0.0005(9)
    C8 0.0305(13) 0.0378(13) 0.0284(13) -0.0090(11) 0.0136(11) -0.0047(10)
    C9 0.0386(14) 0.0338(13) 0.0400(14) -0.0112(11) 0.0229(12) -0.0023(11)
    C10 0.0372(13) 0.0271(11) 0.0339(12) -0.0031(10) 0.0232(11) 0.0017(10)
    C11 0.0296(12) 0.0256(11) 0.0278(12) -0.0027(9) 0.0172(10) 0.0010(9)
    C6 0.0284(12) 0.0372(13) 0.0267(12) -0.0014(10) 0.0149(11) 0.0021(10)
    Si1 0.0328(5) 0.0179(5) 0.0280(5) 0.000 0.0188(4) 0.000
    O1W 0.105(3) 0.176(4) 0.257(5) -0.047(3) 0.121(4) -0.145(4)
_geom_special_details
;
 All s.u.'s (except the s.u. in the dihedral angle between two l.s. planes)
 are estimated using the full covariance matrix.  The cell s.u.'s are taken
 into account individually in the estimation of s.u.'s in distances, angles
 and torsion angles; correlations between s.u.'s in cell parameters are only
 used when they are defined by crystal symmetry.  An approximate (isotropic)
 treatment of cell s.u.'s is used for estimating s.u.'s involving l.s. planes.
;
loop_
    _geom_bond_atom_site_label_1
    _geom_bond_atom_site_label_2
    _geom_bond_site_symmetry_2
    _geom_bond_distance
    _geom_bond_publ_flag
    Cu1 N1 6_565 2.033(2) ?
    Cu1 N1 5_666 2.033(2) ?
    Cu1 N2 . 2.038(2) ?
    Cu1 N2 2_655 2.038(2) ?
    Cu1 F2 . 2.241(2) ?
    Cu1 F4 1_565 2.401(2) ?
    F1 Si1 . 1.6747(19) ?
    F2 Si1 . 1.714(2) ?
    F3 Si1 . 1.6636(17) ?
    F4 Si1 . 1.707(2) ?
    F4 Cu1 1_545 2.401(2) ?
    O1 C6 . 1.212(3) ?
    N1 C5 . 1.342(3) ?
    N1 C1 . 1.352(3) ?
    N1 Cu1 5_666 2.033(2) ?
    N2 C10 . 1.341(3) ?
    N2 C11 . 1.351(3) ?
    C1 C2 . 1.371(4) ?
    C1 H1 . 0.9300 ?
    C2 C3 . 1.382(4) ?
    C2 H2 . 0.9300 ?
    C3 C4 . 1.390(3) ?
    C3 H3 . 0.9300 ?
    C4 C5 . 1.389(3) ?
    C4 C6 . 1.493(3) ?
    C5 H5 . 0.9300 ?
    C7 C11 . 1.386(3) ?
    C7 C8 . 1.394(3) ?
    C7 C6 . 1.494(3) ?
    C8 C9 . 1.378(4) ?
    C8 H8 . 0.9300 ?
    C9 C10 . 1.378(4) ?
    C9 H9 . 0.9300 ?
    C10 H10 . 0.9300 ?
    C11 H11 . 0.9300 ?
    Si1 F3 2_655 1.6636(17) ?
    Si1 F1 2_655 1.6747(19) ?
    O1W H1A . 0.8900 ?
    O1W H1B . 0.8901 ?
loop_
    _geom_angle_atom_site_label_1
    _geom_angle_atom_site_label_2
    _geom_angle_atom_site_label_3
    _geom_angle_site_symmetry_1
    _geom_angle_site_symmetry_3
    _geom_angle
    _geom_angle_publ_flag
    N1 Cu1 N1 6_565 5_666 178.65(9) ?
    N1 Cu1 N2 6_565 . 91.03(8) ?
    N1 Cu1 N2 5_666 . 88.95(8) ?
    N1 Cu1 N2 6_565 2_655 88.95(8) ?
    N1 Cu1 N2 5_666 2_655 91.03(8) ?
    N2 Cu1 N2 . 2_655 178.15(9) ?
    N1 Cu1 F2 6_565 . 90.68(5) ?
    N1 Cu1 F2 5_666 . 90.68(5) ?
    N2 Cu1 F2 . . 90.93(5) ?
    N2 Cu1 F2 2_655 . 90.93(5) ?
    N1 Cu1 F4 6_565 1_565 89.32(5) ?
    N1 Cu1 F4 5_666 1_565 89.32(5) ?
    N2 Cu1 F4 . 1_565 89.07(5) ?
    N2 Cu1 F4 2_655 1_565 89.07(5) ?
    F2 Cu1 F4 . 1_565 180.0 ?
    Si1 F2 Cu1 . . 180.0000(10)
                              ?
    Si1 F4 Cu1 . 1_545 180.0000(10)
                                  ?
    C5 N1 C1 . . 117.9(2) ?
    C5 N1 Cu1 . 5_666 120.21(15) ?
    C1 N1 Cu1 . 5_666 121.42(16) ?
    C10 N2 C11 . . 118.6(2) ?
    C10 N2 Cu1 . . 118.57(16) ?
    C11 N2 Cu1 . . 122.52(15) ?
    N1 C1 C2 . . 122.3(2) ?
    N1 C1 H1 . . 118.8 ?
    C2 C1 H1 . . 118.8 ?
    C1 C2 C3 . . 120.2(2) ?
    C1 C2 H2 . . 119.9 ?
    C3 C2 H2 . . 119.9 ?
    C2 C3 C4 . . 117.8(2) ?
    C2 C3 H3 . . 121.1 ?
    C4 C3 H3 . . 121.1 ?
    C5 C4 C3 . . 119.2(2) ?
    C5 C4 C6 . . 116.8(2) ?
    C3 C4 C6 . . 123.9(2) ?
    N1 C5 C4 . . 122.4(2) ?
    N1 C5 H5 . . 118.8 ?
    C4 C5 H5 . . 118.8 ?
    C11 C7 C8 . . 118.6(2) ?
    C11 C7 C6 . . 123.4(2) ?
    C8 C7 C6 . . 117.8(2) ?
    C9 C8 C7 . . 119.4(2) ?
    C9 C8 H8 . . 120.3 ?
    C7 C8 H8 . . 120.3 ?
    C8 C9 C10 . . 118.8(2) ?
    C8 C9 H9 . . 120.6 ?
    C10 C9 H9 . . 120.6 ?
    N2 C10 C9 . . 122.8(2) ?
    N2 C10 H10 . . 118.6 ?
    C9 C10 H10 . . 118.6 ?
    N2 C11 C7 . . 121.9(2) ?
    N2 C11 H11 . . 119.1 ?
    C7 C11 H11 . . 119.1 ?
    O1 C6 C4 . . 118.3(2) ?
    O1 C6 C7 . . 119.5(2) ?
    C4 C6 C7 . . 122.1(2) ?
    F3 Si1 F3 . 2_655 179.09(11) ?
    F3 Si1 F1 . 2_655 89.62(12) ?
    F3 Si1 F1 2_655 2_655 90.36(12) ?
    F3 Si1 F1 . . 90.36(12) ?
    F3 Si1 F1 2_655 . 89.62(12) ?
    F1 Si1 F1 2_655 . 178.52(13) ?
    F3 Si1 F4 . . 90.45(5) ?
    F3 Si1 F4 2_655 . 90.45(5) ?
    F1 Si1 F4 2_655 . 90.74(6) ?
    F1 Si1 F4 . . 90.74(6) ?
    F3 Si1 F2 . . 89.55(5) ?
    F3 Si1 F2 2_655 . 89.55(5) ?
    F1 Si1 F2 2_655 . 89.26(6) ?
    F1 Si1 F2 . . 89.26(6) ?
    F4 Si1 F2 . . 180.0 ?
    H1A O1W H1B . . 109.8 ?
loop_
    _geom_torsion_atom_site_label_1
    _geom_torsion_atom_site_label_2
    _geom_torsion_atom_site_label_3
    _geom_torsion_atom_site_label_4
    _geom_torsion_site_symmetry_1
    _geom_torsion_site_symmetry_2
    _geom_torsion_site_symmetry_3
    _geom_torsion_site_symmetry_4
    _geom_torsion
    _geom_torsion_publ_flag
    N1 Cu1 N2 C10 6_565 . . . 54.16(18) ?
    N1 Cu1 N2 C10 5_666 . . . -124.49(18) ?
    F2 Cu1 N2 C10 . . . . 144.85(17) ?
    F4 Cu1 N2 C10 1_565 . . . -35.15(17) ?
    N1 Cu1 N2 C11 6_565 . . . -132.42(18) ?
    N1 Cu1 N2 C11 5_666 . . . 48.93(18) ?
    F2 Cu1 N2 C11 . . . . -41.73(17) ?
    F4 Cu1 N2 C11 1_565 . . . 138.27(17) ?
    C5 N1 C1 C2 . . . . -4.1(4) ?
    Cu1 N1 C1 C2 5_666 . . . 167.9(2) ?
    N1 C1 C2 C3 . . . . 0.8(4) ?
    C1 C2 C3 C4 . . . . 3.0(4) ?
    C2 C3 C4 C5 . . . . -3.4(4) ?
    C2 C3 C4 C6 . . . . 171.6(2) ?
    C1 N1 C5 C4 . . . . 3.7(3) ?
    Cu1 N1 C5 C4 5_666 . . . -168.43(17) ?
    C3 C4 C5 N1 . . . . 0.0(3) ?
    C6 C4 C5 N1 . . . . -175.3(2) ?
    C11 C7 C8 C9 . . . . -0.2(4) ?
    C6 C7 C8 C9 . . . . -175.2(2) ?
    C7 C8 C9 C10 . . . . 0.7(4) ?
    C11 N2 C10 C9 . . . . -0.6(4) ?
    Cu1 N2 C10 C9 . . . . 173.0(2) ?
    C8 C9 C10 N2 . . . . -0.3(4) ?
    C10 N2 C11 C7 . . . . 1.2(3) ?
    Cu1 N2 C11 C7 . . . . -172.22(17) ?
    C8 C7 C11 N2 . . . . -0.8(4) ?
    C6 C7 C11 N2 . . . . 173.9(2) ?
    C5 C4 C6 O1 . . . . 45.3(3) ?
    C3 C4 C6 O1 . . . . -129.8(3) ?
    C5 C4 C6 C7 . . . . -132.4(2) ?
    C3 C4 C6 C7 . . . . 52.6(3) ?
    C11 C7 C6 O1 . . . . -164.2(2) ?
    C8 C7 C6 O1 . . . . 10.6(4) ?
    C11 C7 C6 C4 . . . . 13.4(4) ?
    C8 C7 C6 C4 . . . . -171.8(2) ?
loop_
    _geom_hbond_atom_site_label_D
    _geom_hbond_atom_site_label_H
    _geom_hbond_atom_site_label_A
    _geom_hbond_site_symmetry_A
    _geom_hbond_distance_DH
    _geom_hbond_distance_HA
    _geom_hbond_distance_DA
    _geom_hbond_angle_DHA
    _geom_hbond_publ_flag
    O1W H1B F1 1_555 0.89 1.89 2.777(6) 173 y
    O1W H1A O1 5_666 0.89 2.03 2.850(3) 153 y
data_global
_journal_date_recd_electronic     2011-11-20
_journal_date_accepted     2012-01-18
_journal_name_full     'Acta Crystallographica, Section E'
_journal_year     2012
_journal_volume     68
_journal_issue      2
_journal_page_first     m209
_journal_page_last     m209
_journal_paper_category     QM
_journal_paper_doi     10.1107/S1600536812002267
_journal_coeditor_code     AA2040
_publ_contact_author_name     'Dr. Yong-Li Yang'
_publ_contact_author_address
;
Department of Chemistry, Capital Normal University,
Beijing 100048, People's Public of China
;
_publ_contact_author_email     'ylcnu@yahoo.cn'
_publ_contact_author_fax     '+86 010 6890-2320'
_publ_contact_author_phone     '+86 010 6890-3619'
_publ_section_title
;\
Poly[[(\m~2~-di-3-pyridylmethanone-\k^2^<i>N</i>:<i>N</i>')(\m~2~-\
hexafluorosilicato-\k^2^<i>F</i>:<i>F</i>')copper(II)] dihydrate]
;
loop_
    _publ_author_name
    _publ_author_address
    'Yong-Li Yang'
;
Department of Chemistry,
Capital Normal University,
Beijing 100048,
People's Republic of China
;
