# Supplementary material for: Poly[[(μ2-di-3-pyridyl­methanone-κ2 N:N′)(μ2-hexa­fluoro­silicato-κ2 F:F′)copper(II)] dihydrate]
Source: Acta Crystallogr Sect E Struct Rep Online. 2012 Jan 31;68(Pt 2):m209. doi: 10.1107/S1600536812002267 (PMC3274926; doi:10.1107/S1600536812002267)
Supplement: Supplementary file 2 [file e-68-0m209-Isup2.hkl]

# 
# h,k,l, Fc-squared, Fo-squared, sigma(Fo-squared) and status flag 
# 
data_I
_shelx_title ' 110123 in                 C2/c' 
_shelx_refln_list_code          4 
_shelx_F_calc_maximum      359.97 
_exptl_crystal_F_000      1236.00 
_reflns_d_resolution_high  0.8406 
 
loop_ 
 _symmetry_equiv_pos_as_xyz 
 'x, y, z' 
 '-x, y, -z+1/2' 
 'x+1/2, y+1/2, z' 
 '-x+1/2, y+1/2, -z+1/2' 
 '-x, -y, -z' 
 'x, -y, z-1/2' 
 '-x+1/2, -y+1/2, -z' 
 'x+1/2, -y+1/2, z-1/2' 
 
_cell_length_a    22.2760 
_cell_length_b     8.0625 
_cell_length_c    15.7730 
_cell_angle_alpha  90.000 
_cell_angle_beta  123.757 
_cell_angle_gamma  90.000 
 
_shelx_F_squared_multiplier     1.000 
 
loop_ 
 _refln_index_h 
 _refln_index_k 
 _refln_index_l 
 _refln_F_squared_calc 
 _refln_F_squared_meas 
 _refln_F_squared_sigma 
 _refln_observed_status 
   2   0   0    54720.39    63878.74   2664.13 o 
   6   0   0     1895.00     1997.48     92.12 o 
   8   0   0    12303.17    11471.64    486.29 o 
  10   0   0    44159.07    41032.77   1711.16 o 
  12   0   0    10210.51     9654.37    418.09 o 
  14   0   0    12939.76    13343.84    574.23 o 
  16   0   0      931.84      921.39     61.13 o 
  18   0   0     3473.68     3633.53    180.50 o 
  20   0   0     3148.49     2902.01    153.69 o 
  22   0   0     1452.94     1474.14     97.03 o 
   1   1   0     1292.21     1463.54     35.48 o 
   3   1   0     3769.48     4035.58     99.16 o 
   5   1   0     1244.68     1159.19     32.60 o 
   7   1   0     1912.54     2028.30     73.37 o 
   9   1   0      662.24      636.71     22.83 o 
  11   1   0      853.54      827.20     36.08 o 
  13   1   0        1.98        4.94      7.49 o 
  15   1   0      977.75     1000.19     65.74 o 
  17   1   0      162.92      144.37     18.60 o 
  19   1   0      123.16      149.77     20.69 o 
  21   1   0      121.57      116.46     20.67 o 
   0   2   0   114333.08   116374.55   3398.98 o 
   2   2   0    35443.25    39444.09    814.34 o 
   4   2   0     6185.96     6440.20    136.84 o 
   6   2   0       48.97       94.87      9.82 o 
   8   2   0     4507.65     3416.50     89.31 o 
  10   2   0     9481.54     9180.95    260.02 o 
  12   2   0     5357.45     4648.83    122.14 o 
  14   2   0     4481.40     4487.12    205.59 o 
  16   2   0      843.42      816.82     40.62 o 
  18   2   0     1129.32     1147.33     53.25 o 
  20   2   0     1855.93     1672.95     71.51 o 
   1   3   0      346.95      340.85     12.94 o 
   3   3   0      320.93      237.25     12.76 o 
   5   3   0     1507.99     1612.46     39.28 o 
   7   3   0     2786.26     3156.19     82.61 o 
   9   3   0      489.87      554.70     18.94 o 
  11   3   0     1014.85      972.29     28.94 o 
  13   3   0        1.84        4.96      7.20 o 
  15   3   0      378.94      423.86     23.38 o 
  17   3   0       77.83       55.67     16.29 o 
  19   3   0      152.17      153.36     25.59 o 
   0   4   0    16256.11    16939.73    587.71 o 
   2   4   0    47995.87    50306.10   1038.31 o 
   4   4   0    26783.52    29283.79    607.83 o 
   6   4   0     8403.52     7894.87    169.95 o 
   8   4   0    10225.87     9375.24    201.14 o 
  10   4   0     7029.86     6926.73    152.03 o 
  12   4   0     9759.07     9674.24    210.05 o 
  14   4   0     2824.62     2910.12     72.04 o 
  16   4   0     2862.89     2897.93     86.37 o 
  18   4   0     1758.80     1671.88     71.16 o 
  20   4   0      449.16      523.05     38.48 o 
   1   5   0     1017.74      922.21     26.68 o 
   3   5   0     1379.66     1264.99     33.80 o 
   5   5   0       13.07       16.12      7.43 o 
   7   5   0     1045.41     1063.48     30.94 o 
   9   5   0      343.87      345.26     16.10 o 
  11   5   0      359.71      405.04     18.21 o 
  13   5   0      140.20       93.97     12.45 o 
  15   5   0      342.41      448.71     26.32 o 
  17   5   0      161.70      124.24     16.22 o 
   0   6   0    26257.73    27680.38    817.08 o 
   2   6   0    11451.93    11823.52    252.34 o 
   4   6   0     4588.54     4647.48    105.53 o 
   6   6   0     1439.20     1535.69     70.25 o 
   8   6   0     2703.34     2478.01     62.08 o 
  10   6   0     5766.48     5925.69    134.12 o 
  12   6   0     1568.39     1607.98     54.09 o 
  14   6   0     1985.41     1974.11     64.75 o 
  16   6   0     1604.98     1693.86     59.65 o 
   1   7   0     1552.34     1517.57     42.18 o 
   3   7   0      154.84      141.67     12.27 o 
   5   7   0        2.11       -3.83      7.25 o 
   7   7   0      326.43      346.56     18.30 o 
   9   7   0       37.06       52.33     12.73 o 
  11   7   0        3.32        2.91      9.61 o 
  13   7   0      187.42      168.75     18.15 o 
  15   7   0      353.03      368.86     26.66 o 
   0   8   0    13381.33    13474.07    410.71 o 
   2   8   0     6647.54     6812.25    153.76 o 
   4   8   0      888.55      903.67     35.17 o 
   6   8   0       77.40       96.21     14.48 o 
   8   8   0      983.17     1034.09     40.61 o 
  10   8   0     2409.19     2558.56     79.76 o 
  12   8   0      917.40     1035.01     43.05 o 
   1   9   0      256.82      260.67     18.19 o 
   3   9   0      629.30      738.11     33.77 o 
   5   9   0       33.17       25.52     11.78 o 
   7   9   0      262.13      348.75     24.47 o 
 -21   1   1     2048.97     1997.09     81.50 o 
 -19   1   1       14.02       10.63     12.64 o 
 -17   1   1     1311.45     1297.81     55.25 o 
 -15   1   1     4393.51     4199.82    139.15 o 
 -13   1   1     1559.77     1416.21     60.70 o 
 -11   1   1     2384.97     2183.05     78.86 o 
  -9   1   1      124.32      121.30     14.63 o 
  -7   1   1    15291.76    16455.90    690.72 o 
  -5   1   1    37377.45    40581.86    968.41 o 
  -3   1   1       28.79       23.44      2.30 o 
  -1   1   1    11564.11    11540.08    241.86 o 
   1   1   1     1742.91     1550.63     27.98 o 
   3   1   1    14448.59    14847.55    277.16 o 
   5   1   1     3420.13     3974.80    100.02 o 
   7   1   1      140.67      187.78     10.67 o 
   9   1   1       18.84       12.24      5.57 o 
  11   1   1       30.12        7.97      8.15 o 
  13   1   1       12.71       27.36     10.15 o 
  15   1   1      316.34      325.15     24.64 o 
  17   1   1     3249.52     2843.28    103.57 o 
  19   1   1      969.37      960.16     48.42 o 
  21   1   1      248.50      219.36     38.49 o 
 -22   2   1       63.00       49.22     16.05 o 
 -20   2   1      277.61      274.16     26.00 o 
 -18   2   1      158.31      142.69     18.75 o 
 -16   2   1      395.12      409.97     27.47 o 
 -14   2   1      830.86      894.65    102.14 o 
 -12   2   1       17.06       25.97      7.01 o 
 -10   2   1       61.70       77.58     13.73 o 
  -8   2   1     1658.30     1768.58     49.49 o 
  -6   2   1        0.25       -4.51      3.00 o 
  -4   2   1     2163.79     2191.83     72.50 o 
  -2   2   1     1814.34     2060.56     46.61 o 
   0   2   1      326.76      356.84     15.50 o 
   2   2   1       55.67       12.76      2.39 o 
   4   2   1     3949.99     4570.35     88.10 o 
   6   2   1     2723.39     2781.51     62.86 o 
   8   2   1     2473.23     2376.91     75.53 o 
  10   2   1     5235.23     4967.59    128.54 o 
  12   2   1        4.16        4.60      6.24 o 
  14   2   1     2161.96     2142.07     79.26 o 
  16   2   1     1022.20     1007.26     47.18 o 
  18   2   1        5.08       11.60     13.12 o 
  20   2   1       56.50       65.41     19.36 o 
 -21   3   1        6.87        9.68     13.20 o 
 -19   3   1     1086.79      994.36    113.03 o 
 -17   3   1     1894.01     1904.96     74.77 o 
 -15   3   1     2974.37     2731.67    112.43 o 
 -13   3   1     2731.80     2701.33     65.95 o 
 -11   3   1     2609.35     2458.21     59.61 o 
  -9   3   1     1551.27     1296.95     30.67 o 
  -7   3   1     1585.51     1361.15     34.76 o 
  -5   3   1    31765.81    35772.80    866.00 o 
  -3   3   1     2671.11     3045.09     67.57 o 
  -1   3   1      241.77      256.96      9.91 o 
   1   3   1     2821.64     2965.28     65.80 o 
   3   3   1      515.42      508.64     13.54 o 
   5   3   1     6664.14     6666.38    127.64 o 
   7   3   1     1556.94     1879.30     45.97 o 
   9   3   1      841.41      778.02     29.86 o 
  11   3   1      430.62      368.70     17.75 o 
  13   3   1     1065.51      904.75     34.73 o 
  15   3   1      462.47      433.65     23.68 o 
  17   3   1     1766.32     1625.79     68.51 o 
  19   3   1     1208.45     1168.65     56.43 o 
 -20   4   1       25.69       29.66     16.46 o 
 -18   4   1      192.96      245.84     26.04 o 
 -16   4   1        0.66       -0.15      7.61 o 
 -14   4   1      394.47      472.97     22.72 o 
 -12   4   1        6.90       13.25      6.43 o 
 -10   4   1      160.99      174.57     13.57 o 
  -8   4   1       90.90       85.91      8.06 o 
  -6   4   1       29.37       11.68      4.97 o 
  -4   4   1     1534.48     1758.16     42.74 o 
  -2   4   1      347.11      293.04     12.15 o 
   0   4   1     1767.38     1788.90     46.56 o 
   2   4   1     1390.52     1439.41     39.52 o 
   4   4   1     1492.77     1446.76     36.68 o 
   6   4   1      298.30      336.91     13.89 o 
   8   4   1        3.34       -0.53      5.08 o 
  10   4   1       76.41       71.38      8.32 o 
  12   4   1        0.47       -3.58      6.48 o 
  14   4   1        6.51        1.21      8.10 o 
  16   4   1        4.75       -1.16      9.83 o 
  18   4   1      255.81      327.03     29.92 o 
 -19   5   1      308.69      376.47     32.61 o 
 -17   5   1      411.57      509.87     28.30 o 
 -15   5   1      955.35      924.52     41.74 o 
 -13   5   1      199.33      244.38     15.36 o 
 -11   5   1       11.32       -5.78      5.90 o 
  -9   5   1       72.83       78.89      8.79 o 
  -7   5   1      271.16      236.92     12.60 o 
  -5   5   1     1360.60     1471.40     38.53 o 
  -3   5   1      496.10      526.35     18.43 o 
  -1   5   1     1366.36     1483.47     38.25 o 
   1   5   1      115.44      148.43      9.93 o 
   3   5   1       84.39       78.48     10.55 o 
   5   5   1     1138.22     1208.88     44.05 o 
   7   5   1      157.55      121.68      9.93 o 
   9   5   1      371.33      380.75     16.83 o 
  11   5   1       13.97       -8.32      7.30 o 
  13   5   1       17.07        1.22      7.78 o 
  15   5   1      328.57      420.38     26.14 o 
  17   5   1      262.38      271.47     22.94 o 
 -16   6   1      453.22      452.96     29.91 o 
 -14   6   1      632.70      662.64     33.80 o 
 -12   6   1      110.53       62.28      9.71 o 
 -10   6   1        7.76        3.99      7.40 o 
  -8   6   1      407.39      389.36     17.96 o 
  -6   6   1        5.16       -8.17      5.93 o 
  -4   6   1        1.84        5.21      5.66 o 
  -2   6   1       13.38       -3.62      9.76 o 
   0   6   1      784.56      828.56     26.24 o 
   2   6   1      379.38      370.16     20.21 o 
   4   6   1     1893.20     1729.00     46.89 o 
   6   6   1       64.59       67.14      8.94 o 
   8   6   1      273.47      305.41     20.06 o 
  10   6   1        2.15        8.28      9.01 o 
  12   6   1       30.48        6.66      9.17 o 
  14   6   1      568.11      584.17     29.46 o 
  16   6   1       17.79        4.26     11.82 o 
 -15   7   1      749.63      797.50     36.78 o 
 -13   7   1      739.75      777.77     42.72 o 
 -11   7   1     2133.75     1923.17     62.40 o 
  -9   7   1      313.10      403.14     19.85 o 
  -7   7   1     1394.15     1492.62     42.30 o 
  -5   7   1      144.35      130.77     16.94 o 
  -3   7   1       68.46       42.48      8.96 o 
  -1   7   1     2859.42     2686.10     66.32 o 
   1   7   1     3974.20     3797.23     96.10 o 
   3   7   1     1827.82     1808.19     48.44 o 
   5   7   1       10.00        3.18      8.21 o 
   7   7   1      648.64      692.40     30.40 o 
   9   7   1      344.98      388.89     23.86 o 
  11   7   1      111.62      150.07     16.83 o 
  13   7   1      417.04      512.36     29.22 o 
 -12   8   1        1.02      -11.43     11.33 o 
 -10   8   1       32.91       32.90     11.87 o 
  -8   8   1      569.41      529.02     37.94 o 
  -6   8   1      236.47      247.47     16.73 o 
  -4   8   1        2.50       -6.90      7.64 o 
  -2   8   1      284.90      242.78     16.73 o 
   0   8   1      895.46      993.21     33.06 o 
   2   8   1     1895.83     2015.62     63.72 o 
   4   8   1      136.31      138.34     15.52 o 
   6   8   1       49.32       35.27     11.85 o 
   8   8   1       11.18       -5.07      9.92 o 
  10   8   1       85.68      129.29     16.31 o 
  -7   9   1      529.94      529.75     29.20 o 
  -5   9   1      361.02      378.45     25.30 o 
  -3   9   1       30.49       38.79     10.32 o 
  -1   9   1      240.39      212.42     22.92 o 
   1   9   1        6.29       23.61     11.59 o 
   3   9   1       76.26       94.42     15.09 o 
   5   9   1       71.26      100.37     15.49 o 
 -22   0   2     3503.86     3332.50    172.86 o 
 -20   0   2       19.29       -0.43     17.01 o 
 -18   0   2     3453.62     3210.96    159.31 o 
 -16   0   2    11377.30    10876.94    472.88 o 
 -14   0   2    23589.50    22176.01    935.81 o 
 -12   0   2    14035.88    13527.08    575.24 o 
 -10   0   2    13514.47    13222.16    560.10 o 
  -8   0   2      267.70      279.98     21.34 o 
  -6   0   2    12165.03    12841.83    538.33 o 
  -4   0   2    95198.97   107743.02   4479.09 o 
  -2   0   2    32102.86    36530.07   2484.92 o 
   0   0   2    45074.23    52415.63   1257.24 o 
   2   0   2   129576.13   139292.30   3331.84 o 
   4   0   2    73281.02    68839.34   1644.19 o 
   6   0   2    39474.75    37210.17    891.04 o 
   8   0   2    34402.25    34384.84   1284.13 o 
  10   0   2    14423.60    13539.04    578.12 o 
  12   0   2     6560.29     6830.94    304.78 o 
  14   0   2     1859.40     2392.65    123.99 o 
  16   0   2     1421.74     1577.66     92.70 o 
  18   0   2     4382.55     4603.79    223.90 o 
  20   0   2     3537.82     3186.60    168.25 o 
 -23   1   2      191.11      220.59     44.84 o 
 -21   1   2      187.37      185.60     22.49 o 
 -19   1   2       96.96      115.69     16.96 o 
 -17   1   2      141.81      168.63     23.00 o 
 -15   1   2      133.49      146.09     16.05 o 
 -13   1   2       31.87       20.72      8.35 o 
 -11   1   2        1.50       -3.90      5.01 o 
  -9   1   2        2.92       -6.09      4.06 o 
  -7   1   2     2775.82     3342.44    104.28 o 
  -5   1   2    29303.87    31357.82    920.91 o 
  -3   1   2     2015.33     2255.94     48.86 o 
  -1   1   2     1475.79     1395.54     30.90 o 
   1   1   2    18155.04    19013.24    353.60 o 
   3   1   2     4049.07     4089.92     79.84 o 
   5   1   2     2039.29     2143.93     73.74 o 
   7   1   2     1999.99     2049.28     53.47 o 
   9   1   2     2934.47     3164.46     84.70 o 
  11   1   2       29.44       16.80      7.12 o 
  13   1   2       38.89       64.62     12.33 o 
  15   1   2      137.22      154.24     25.37 o 
  17   1   2      136.33      156.84     29.12 o 
  19   1   2       56.89       38.72     14.96 o 
 -22   2   2      698.52      731.70     42.66 o 
 -20   2   2      152.62      142.25     19.76 o 
 -18   2   2      734.55      656.16     52.62 o 
 -16   2   2     4432.69     4220.24    140.12 o 
 -14   2   2    12317.11    11691.48    356.29 o 
 -12   2   2     7993.51     7412.81    228.96 o 
 -10   2   2      168.03      271.50     13.87 o 
  -8   2   2     2117.13     2594.31     59.66 o 
  -6   2   2      299.08      195.12      8.74 o 
  -4   2   2    22519.67    24087.56    446.65 o 
  -2   2   2    48269.20    52421.01   1081.81 o 
   0   2   2     6592.96     7111.08    133.92 o 
   2   2   2    12871.76    13503.88    230.27 o 
   4   2   2    11870.97    11681.92    219.61 o 
   6   2   2    12620.47    11781.39    255.95 o 
   8   2   2    11038.39    10114.43    216.09 o 
  10   2   2     8147.12     7256.60    200.27 o 
  12   2   2     2299.88     2368.67     69.30 o 
  14   2   2      252.89      290.25     19.41 o 
  16   2   2     2718.15     2648.30    120.96 o 
  18   2   2     1204.91     1207.42    133.79 o 
 -21   3   2      105.16      124.02     20.77 o 
 -19   3   2       25.32       20.82     12.63 o 
 -17   3   2      161.24      159.52     18.70 o 
 -15   3   2      510.94      469.33     25.87 o 
 -13   3   2      303.62      269.26     14.28 o 
 -11   3   2        1.30       -2.47      4.79 o 
  -9   3   2      426.36      500.07     17.37 o 
  -7   3   2      367.25      382.84     13.95 o 
  -5   3   2     6355.25     7198.79    176.41 o 
  -3   3   2     1250.09     1270.94     27.26 o 
  -1   3   2      238.53      258.82      9.40 o 
   1   3   2     1217.64     1209.62     26.54 o 
   3   3   2        6.76       -2.82      5.87 o 
   5   3   2        1.23       -2.01      2.98 o 
   7   3   2      481.36      481.00     16.01 o 
   9   3   2     2310.87     2341.49     56.83 o 
  11   3   2       14.87       11.56      7.03 o 
  13   3   2        1.86       -7.33      7.63 o 
  15   3   2      823.23      898.94     36.75 o 
  17   3   2       41.16       32.47     14.53 o 
  19   3   2        0.31      -16.36     14.63 o 
 -20   4   2     1006.32     1063.44     42.43 o 
 -18   4   2     1111.68     1059.42     41.00 o 
 -16   4   2     4290.51     4170.17     99.01 o 
 -14   4   2     9690.05     9505.00    298.97 o 
 -12   4   2    11916.29    11893.06    254.64 o 
 -10   4   2      389.04      277.00     14.05 o 
  -8   4   2      745.93      576.33     27.82 o 
  -6   4   2     8687.86     8633.63    194.13 o 
  -4   4   2    27685.66    29234.50    698.74 o 
  -2   4   2    50273.41    50269.52   1036.37 o 
   0   4   2    31448.79    33031.54    892.22 o 
   2   4   2    16165.28    15419.72    323.07 o 
   4   4   2     3417.83     3125.31     63.06 o 
   6   4   2    18472.92    17660.66    330.49 o 
   8   4   2    15477.45    14376.37    430.21 o 
  10   4   2    12138.95    11530.10    246.88 o 
  12   4   2     4383.02     4498.98    180.61 o 
  14   4   2      790.96      895.62     36.73 o 
  16   4   2     2045.46     2141.23     69.71 o 
  18   4   2     1684.60     1787.49    121.82 o 
 -19   5   2        2.33       -0.98     12.56 o 
 -17   5   2      461.25      469.78     23.37 o 
 -15   5   2      194.10      197.20     15.29 o 
 -13   5   2      204.34      187.92     13.64 o 
 -11   5   2      835.80      861.45     28.15 o 
  -9   5   2        4.60       -6.51      5.06 o 
  -7   5   2      186.55      172.99     15.40 o 
  -5   5   2       82.47       83.42      7.95 o 
  -3   5   2     2434.86     2420.30     57.55 o 
  -1   5   2      275.51      271.05     12.76 o 
   1   5   2      389.47      467.51     18.75 o 
   3   5   2     2793.00     2825.95     66.27 o 
   5   5   2      799.14      932.25     30.69 o 
   7   5   2     1348.56     1321.71     32.56 o 
   9   5   2        0.71       -1.97      7.81 o 
  11   5   2       31.74       22.82      9.57 o 
  13   5   2      256.28      268.79     20.26 o 
  15   5   2        2.73       -3.36      9.77 o 
  17   5   2      164.59      158.76     19.70 o 
 -18   6   2      879.69      943.84     45.15 o 
 -16   6   2     1117.07     1161.64     45.11 o 
 -14   6   2     5679.84     5294.48    123.07 o 
 -12   6   2     3947.96     3894.19     93.17 o 
 -10   6   2      290.33      323.66     16.87 o 
  -8   6   2     1238.22     1316.40     37.39 o 
  -6   6   2     2152.61     2245.69     63.49 o 
  -4   6   2     5894.15     5982.99    132.77 o 
  -2   6   2     6129.64     6425.13    141.53 o 
   0   6   2    14810.17    15367.08    325.29 o 
   2   6   2     8328.43     8565.75    185.71 o 
   4   6   2     3499.97     3561.81     83.51 o 
   6   6   2     4222.18     3852.03    105.35 o 
   8   6   2     4707.76     4488.71    120.40 o 
  10   6   2     5255.88     5039.90    136.19 o 
  12   6   2     1978.25     1989.02     64.24 o 
  14   6   2      313.95      362.69     24.95 o 
 -15   7   2      186.81      233.07     52.83 o 
 -13   7   2       32.57       25.73     11.94 o 
 -11   7   2      272.14      280.40     17.53 o 
  -9   7   2      185.90      220.22     15.10 o 
  -7   7   2      145.15      169.07     12.97 o 
  -5   7   2      186.73      193.12     13.51 o 
  -3   7   2      175.44      209.06     14.94 o 
  -1   7   2      314.35      347.10     17.09 o 
   1   7   2      369.85      385.03     18.25 o 
   3   7   2      883.56      851.09     33.01 o 
   5   7   2      643.25      694.10     30.00 o 
   7   7   2       16.67       26.55     10.00 o 
   9   7   2      125.54      148.16     16.05 o 
  11   7   2      155.61      167.08     23.72 o 
  13   7   2      184.17      264.74     24.76 o 
 -12   8   2     1577.72     1685.62     58.54 o 
 -10   8   2      630.92      630.14     30.51 o 
  -8   8   2      674.35      671.35     35.11 o 
  -6   8   2      372.56      433.85     21.82 o 
  -4   8   2     1251.94     1272.24     38.93 o 
  -2   8   2     4015.76     4180.92     99.31 o 
   0   8   2     2214.19     2314.44     70.85 o 
   2   8   2     2692.77     2744.47     81.33 o 
   4   8   2     5445.39     5658.32    151.84 o 
   6   8   2     3322.36     3033.15     89.62 o 
   8   8   2     1159.62     1352.25     49.72 o 
  10   8   2     1076.97     1176.03     46.34 o 
  -7   9   2      358.80      418.88     33.07 o 
  -5   9   2      469.78      522.68     24.77 o 
  -3   9   2        9.49        6.63     11.67 o 
  -1   9   2     1039.09     1092.59     54.03 o 
   1   9   2      330.09      348.88     24.42 o 
   3   9   2      153.94      180.98     55.07 o 
   5   9   2      208.69      242.21     30.64 o 
 -23   1   3       25.13       11.13     13.25 o 
 -21   1   3       56.70       52.55     15.05 o 
 -19   1   3     1978.67     1908.93     74.32 o 
 -17   1   3     1295.01     1148.77     49.29 o 
 -15   1   3      847.06      753.13     61.13 o 
 -13   1   3     8156.20     7492.78    230.80 o 
 -11   1   3     3914.69     3580.33    114.28 o 
  -9   1   3    10080.00    10374.79    439.14 o 
  -7   1   3     4848.31     4790.02    146.17 o 
  -5   1   3    23867.05    26231.27    627.44 o 
  -3   1   3     1693.51     2059.19     63.80 o 
  -1   1   3    15119.18    16494.46    306.92 o 
   1   1   3     2887.96     2796.42     54.99 o 
   3   1   3    16070.73    16937.43    316.81 o 
   5   1   3    22751.73    26367.89    491.67 o 
   7   1   3      213.92      208.90      9.93 o 
   9   1   3     2252.11     2486.63     53.91 o 
  11   1   3      155.14      134.09     12.42 o 
  13   1   3      600.37      530.13     30.89 o 
  15   1   3      212.04      162.04     19.76 o 
  17   1   3      216.21      185.76     23.57 o 
  19   1   3      408.78      358.70     31.69 o 
 -22   2   3      119.99       91.30     19.78 o 
 -20   2   3      397.59      452.61     31.20 o 
 -18   2   3        3.58       -0.99     10.29 o 
 -16   2   3       53.16       61.48     12.04 o 
 -14   2   3      521.75      456.94     31.79 o 
 -12   2   3     2312.47     2619.00     88.01 o 
 -10   2   3     4451.22     4865.20    149.52 o 
  -8   2   3      330.28      295.21     11.60 o 
  -6   2   3    22588.95    24086.28    575.07 o 
  -4   2   3    23400.84    25362.34    469.62 o 
  -2   2   3     5202.94     5395.31    102.19 o 
   0   2   3       51.99       77.01      5.20 o 
   2   2   3    11502.13    12170.74    208.57 o 
   4   2   3       43.89       27.49      5.19 o 
   6   2   3     2836.78     2847.28     58.99 o 
   8   2   3      399.91      505.35     18.10 o 
  10   2   3      810.70      740.80     28.07 o 
  12   2   3     3356.17     3160.74     89.02 o 
  14   2   3      215.59      243.86     18.36 o 
  16   2   3       22.47       10.55     12.78 o 
  18   2   3       39.83       41.19     16.96 o 
 -21   3   3      324.00      382.56     24.80 o 
 -19   3   3      303.08      343.18     21.60 o 
 -17   3   3     1135.93     1159.79     41.30 o 
 -15   3   3     4608.50     4372.02    234.42 o 
 -13   3   3     4558.70     4173.20     95.65 o 
 -11   3   3     7603.83     7431.05    161.36 o 
  -9   3   3    13021.28    12925.92    272.80 o 
  -7   3   3      528.55      438.00     12.26 o 
  -5   3   3    17811.02    18613.74    388.21 o 
  -3   3   3     5245.89     5370.25    102.79 o 
  -1   3   3    19654.20    20560.51    382.28 o 
   1   3   3     5680.75     5744.71    110.35 o 
   3   3   3     2761.54     2634.63     48.66 o 
   5   3   3     8349.34     9100.57    158.21 o 
   7   3   3      566.92      557.33     16.29 o 
   9   3   3      683.37      682.88     19.79 o 
  11   3   3     1653.33     1805.59     56.26 o 
  13   3   3     1485.08     1357.11     69.43 o 
  15   3   3     2190.42     2075.17     66.66 o 
  17   3   3      174.42      154.57     22.46 o 
 -22   4   3       12.49       -9.85     11.87 o 
 -20   4   3       13.32       -0.11      9.62 o 
 -18   4   3      118.17       96.21     20.57 o 
 -16   4   3      243.97      253.08     18.14 o 
 -14   4   3       45.50       52.82     10.84 o 
 -12   4   3      155.38      132.72     11.47 o 
 -10   4   3      175.78      201.46     11.60 o 
  -8   4   3        5.72       18.07      6.80 o 
  -6   4   3       83.30       77.48      5.47 o 
  -4   4   3      987.17      955.72     22.61 o 
  -2   4   3       31.71       29.82      4.31 o 
   0   4   3        6.58        6.72      3.68 o 
   2   4   3      500.13      479.98     13.70 o 
   4   4   3      107.90      137.46      7.49 o 
   6   4   3     1509.82     1372.88     39.34 o 
   8   4   3      133.33      149.54     13.86 o 
  10   4   3      834.98      872.34     33.70 o 
  12   4   3      239.38      252.72     19.19 o 
  14   4   3      360.90      384.20     38.09 o 
  16   4   3        4.96      -11.94      9.88 o 
 -19   5   3      105.62      137.96     16.54 o 
 -17   5   3       77.26       66.82     10.75 o 
 -15   5   3      939.54      945.89     31.68 o 
 -13   5   3     1245.11     1072.94     33.39 o 
 -11   5   3      927.56      937.45     29.35 o 
  -9   5   3      348.05      254.91     13.44 o 
  -7   5   3      202.50      173.98     11.03 o 
  -5   5   3       60.23       94.28      8.45 o 
  -3   5   3      135.76      100.90      8.01 o 
  -1   5   3     1980.23     1951.25     47.64 o 
   1   5   3      110.10      163.02      9.92 o 
   3   5   3      453.88      374.19     27.72 o 
   5   5   3      304.35      356.63     19.36 o 
   7   5   3      242.42      218.20     16.80 o 
   9   5   3       30.15       19.66     11.46 o 
  11   5   3       98.93      104.86     13.67 o 
  13   5   3       41.81       52.69     12.98 o 
  15   5   3      429.51      482.75     29.31 o 
 -18   6   3      139.11      175.01     18.64 o 
 -16   6   3        4.84       -1.14      8.53 o 
 -14   6   3      364.25      380.03     19.87 o 
 -12   6   3      744.98      693.16     25.44 o 
 -10   6   3      359.17      396.79     24.03 o 
  -8   6   3       90.32       95.79      9.61 o 
  -6   6   3       45.60       58.61      8.45 o 
  -4   6   3     1173.56     1234.68     34.64 o 
  -2   6   3      436.32      440.53     17.68 o 
   0   6   3      417.56      431.26     19.55 o 
   2   6   3       18.37       16.64      6.51 o 
   4   6   3      611.85      573.29     25.49 o 
   6   6   3     2215.53     2160.66     66.22 o 
   8   6   3       55.18       50.00     10.51 o 
  10   6   3      220.97      227.53     18.90 o 
  12   6   3       44.41       43.97     12.53 o 
  14   6   3      317.18      338.74     25.14 o 
 -17   7   3      451.86      539.61     31.16 o 
 -15   7   3     1268.44     1328.73     49.92 o 
 -13   7   3     1320.41     1255.03     39.70 o 
 -11   7   3     2037.81     1890.95     58.95 o 
  -9   7   3     2683.49     2871.21    117.59 o 
  -7   7   3     1929.41     2128.33     55.64 o 
  -5   7   3     1934.40     1965.23     51.75 o 
  -3   7   3     1761.40     1701.46     70.19 o 
  -1   7   3       19.56       36.65      8.08 o 
   1   7   3     1670.05     1653.77     58.96 o 
   3   7   3     5583.63     5443.64    205.78 o 
   5   7   3     1368.95     1455.87     49.29 o 
   7   7   3      456.36      487.72     21.66 o 
   9   7   3        6.77        6.90     10.40 o 
  11   7   3      315.53      359.66     44.83 o 
 -12   8   3      628.50      650.49     31.87 o 
 -10   8   3       78.66       72.82     11.44 o 
  -8   8   3       74.31       56.02     11.00 o 
  -6   8   3       85.71       81.94     11.23 o 
  -4   8   3      251.22      256.71     16.33 o 
  -2   8   3      649.95      728.21     31.43 o 
   0   8   3      281.07      304.87     21.22 o 
   2   8   3      789.58      719.75     39.06 o 
   4   8   3      507.82      459.38     25.81 o 
   6   8   3        8.42      -14.13      9.42 o 
   8   8   3       49.42       33.01     12.89 o 
  -9   9   3       55.94       57.79     35.75 o 
  -7   9   3       88.91      108.02     21.35 o 
  -5   9   3       71.70      100.46     18.80 o 
  -3   9   3        5.78        7.76     18.60 o 
  -1   9   3      280.18      336.15     30.06 o 
   1   9   3       75.41       46.25     22.20 o 
   3   9   3      160.94      203.07     25.66 o 
 -24   0   4       14.86       18.60     23.50 o 
 -20   0   4     7718.43     6730.31    306.22 o 
 -18   0   4     6065.24     5691.99    259.36 o 
 -16   0   4    15245.48    13727.91    587.93 o 
 -14   0   4    11290.67    10802.40    464.08 o 
 -12   0   4    10761.01    10676.97    455.43 o 
 -10   0   4    25907.85    26347.00   1099.73 o 
  -8   0   4    11695.11    12253.76    515.41 o 
  -6   0   4    37273.15    34442.60   1430.31 o 
  -4   0   4    31441.51    36329.75   1062.55 o 
  -2   0   4     7782.47     7752.40    229.62 o 
   0   0   4      232.63      210.51      9.29 o 
   2   0   4    18807.40    18343.07    441.94 o 
   4   0   4    71079.93    75765.15   1809.11 o 
   6   0   4    27917.72    27788.41    669.27 o 
   8   0   4    16053.42    15600.89    545.11 o 
  10   0   4    12810.74    12586.10    384.07 o 
  12   0   4     2691.29     2649.71    133.93 o 
  14   0   4     2764.75     2696.71    139.12 o 
  16   0   4     1031.61     1039.04     70.64 o 
  18   0   4     1692.85     1822.89    109.86 o 
 -23   1   4        4.05       -7.40     11.84 o 
 -21   1   4      135.05      118.94     18.04 o 
 -19   1   4      671.96      726.56     37.72 o 
 -17   1   4        5.64        9.33      8.74 o 
 -15   1   4       13.74       10.78      8.83 o 
 -13   1   4       64.45       81.64     10.70 o 
 -11   1   4     2653.13     2649.74     86.75 o 
  -9   1   4    12588.82    13641.34    375.24 o 
  -7   1   4     1273.97     1410.99     46.15 o 
  -5   1   4      919.77      838.11     35.06 o 
  -3   1   4       96.16       81.21      5.75 o 
  -1   1   4      416.09      465.33     10.99 o 
   1   1   4     6532.01     6857.50    118.83 o 
   3   1   4     1779.08     2181.68     45.32 o 
   5   1   4      644.61      623.66     17.66 o 
   7   1   4     2793.19     2848.42     62.99 o 
   9   1   4      306.52      295.50     17.87 o 
  11   1   4       11.79        8.94      6.15 o 
  13   1   4      545.01      540.20     31.45 o 
  15   1   4        5.20       -4.83     11.56 o 
  17   1   4      146.35      116.35     19.90 o 
 -24   2   4      454.14      559.73     39.62 o 
 -22   2   4       82.16       85.63     16.76 o 
 -20   2   4     1620.24     1568.40     74.25 o 
 -18   2   4     3537.22     3316.31    114.53 o 
 -16   2   4     8347.34     8011.17    249.81 o 
 -14   2   4     2449.73     2318.65     80.81 o 
 -12   2   4     3919.65     4054.15    129.56 o 
 -10   2   4       74.09       81.96     23.33 o 
  -8   2   4     2052.78     1893.64    119.33 o 
  -6   2   4     7099.15     6764.22    204.92 o 
  -4   2   4       89.98      174.22      8.82 o 
  -2   2   4    12072.15    12406.57    299.97 o 
   0   2   4     1007.62     1298.78     31.52 o 
   2   2   4     1782.85     1663.46     35.71 o 
   4   2   4    13131.60    12825.47    242.77 o 
   6   2   4    26364.25    25954.10    486.08 o 
   8   2   4     8896.62     8601.26    167.35 o 
  10   2   4      786.35      827.69     26.75 o 
  12   2   4     1198.04     1370.04     83.86 o 
  14   2   4      629.88      656.27     53.62 o 
  16   2   4     2646.08     2956.63    152.60 o 
 -23   3   4        0.46        5.50     11.82 o 
 -21   3   4       20.10       26.09     11.14 o 
 -19   3   4      953.05      978.19     37.91 o 
 -17   3   4       17.58       19.61      9.49 o 
 -15   3   4        1.41        0.37      6.70 o 
 -13   3   4       67.84       57.99      8.79 o 
 -11   3   4     1681.93     2001.68     49.54 o 
  -9   3   4     5787.11     6121.54    132.99 o 
  -7   3   4       42.53       55.09      4.81 o 
  -5   3   4      612.06      681.46     16.95 o 
  -3   3   4      931.76      824.24     25.43 o 
  -1   3   4     3162.23     3269.52     64.46 o 
   1   3   4      716.04      776.14     17.12 o 
   3   3   4        1.07       -4.19      2.92 o 
   5   3   4     2748.83     2784.77     52.51 o 
   7   3   4      988.49      922.69     22.48 o 
   9   3   4      500.27      483.71     19.13 o 
  11   3   4      564.67      548.70     25.55 o 
  13   3   4      146.57      145.07     15.40 o 
  15   3   4       44.01       45.86     12.81 o 
  17   3   4        4.93      -10.41     14.51 o 
 -22   4   4     1532.73     1609.86     62.07 o 
 -20   4   4      705.19      701.75     32.01 o 
 -18   4   4     4002.74     3888.74    108.08 o 
 -16   4   4    10862.09    10495.24    263.80 o 
 -14   4   4     6128.88     6178.40    144.33 o 
 -12   4   4     7149.26     7156.91    157.49 o 
 -10   4   4     2349.55     2397.26     58.03 o 
  -8   4   4     6336.10     5989.58    149.52 o 
  -6   4   4     4641.50     3894.50     76.99 o 
  -4   4   4     8340.03     7893.97    150.58 o 
  -2   4   4    20692.41    21913.75    457.33 o 
   0   4   4     3497.55     3415.71     68.72 o 
   2   4   4    10002.64    10165.49    176.37 o 
   4   4   4    11401.37    10610.40    184.37 o 
   6   4   4    23972.36    22718.02    864.12 o 
   8   4   4    13717.42    13781.09    340.87 o 
  10   4   4       12.30       -6.84      7.17 o 
  12   4   4     1215.36     1246.29     78.14 o 
  14   4   4     2192.73     2220.49     71.14 o 
  16   4   4     3132.38     3497.41    149.24 o 
 -21   5   4        0.43      -15.99     10.66 o 
 -19   5   4        9.65        0.60      9.51 o 
 -17   5   4        1.97       -0.22      9.39 o 
 -15   5   4      408.00      349.07     16.64 o 
 -13   5   4      348.89      314.28     16.84 o 
 -11   5   4      585.93      586.25     37.19 o 
  -9   5   4       35.52       21.60      6.00 o 
  -7   5   4       32.78       49.69      8.09 o 
  -5   5   4      519.55      519.69     15.45 o 
  -3   5   4      528.79      490.18     19.26 o 
  -1   5   4     1246.78     1252.76     29.50 o 
   1   5   4      293.65      275.34     19.85 o 
   3   5   4      301.52      323.55     17.68 o 
   5   5   4      654.35      668.85     26.97 o 
   7   5   4     1683.74     1517.87     49.19 o 
   9   5   4      575.13      552.28     30.66 o 
  11   5   4       12.37       24.20     10.29 o 
  13   5   4      238.57      214.27     20.25 o 
  15   5   4      216.28      212.14     21.39 o 
 -18   6   4     1985.50     2107.67     67.51 o 
 -16   6   4     2899.71     2863.29     79.95 o 
 -14   6   4     2499.79     2635.93     67.50 o 
 -12   6   4     1973.56     2018.08     55.96 o 
 -10   6   4     3297.84     3020.47     73.40 o 
  -8   6   4      681.29      746.05     25.17 o 
  -6   6   4     3610.85     3512.94    103.98 o 
  -4   6   4     7123.25     7156.25    156.63 o 
  -2   6   4      203.48      233.50     12.73 o 
   0   6   4     1449.20     1413.38     47.59 o 
   2   6   4     3240.54     3110.62     87.01 o 
   4   6   4    10010.46     9083.54    251.31 o 
   6   6   4     7205.12     6369.46    167.59 o 
   8   6   4     3008.34     2900.26     84.63 o 
  10   6   4      652.38      698.73     31.56 o 
  12   6   4      428.47      437.62     27.03 o 
 -17   7   4        4.24        4.31      9.97 o 
 -15   7   4       40.27       41.31     11.50 o 
 -13   7   4      799.99      714.17     36.81 o 
 -11   7   4      373.37      402.17     19.97 o 
  -9   7   4        8.82       15.38      7.78 o 
  -7   7   4      497.61      399.12     18.26 o 
  -5   7   4     2038.19     2045.20     56.62 o 
  -3   7   4     1118.35     1151.75     34.35 o 
  -1   7   4      326.99      312.98     19.62 o 
   1   7   4        4.64        3.54      8.99 o 
   3   7   4       19.24       16.77      9.38 o 
   5   7   4      270.38      302.84     23.64 o 
   7   7   4      630.27      605.72     29.11 o 
   9   7   4      538.13      603.17     30.05 o 
  11   7   4       24.47       15.01     13.73 o 
 -14   8   4     1053.09     1231.09     47.86 o 
 -12   8   4      981.22     1109.86     43.61 o 
 -10   8   4     1383.36     1366.49     49.30 o 
  -8   8   4     1072.35     1006.82     39.73 o 
  -6   8   4     3079.85     3061.63     89.04 o 
  -4   8   4     1057.25     1046.83     51.17 o 
  -2   8   4       41.14       40.21     14.49 o 
   0   8   4      877.42      802.68     43.57 o 
   2   8   4     1162.01     1200.97     56.37 o 
   4   8   4     3491.95     3638.62    130.59 o 
   6   8   4     2810.29     2901.21    109.52 o 
   8   8   4     1214.96     1314.74     62.99 o 
  -9   9   4      142.29      169.61     24.53 o 
  -7   9   4       37.49       72.12     30.78 o 
  -5   9   4      197.97      191.75     25.15 o 
  -3   9   4      180.28      191.36     24.41 o 
  -1   9   4       68.14       81.32     19.62 o 
   1   9   4      497.72      590.96     40.55 o 
 -25   1   5        5.57        0.33     18.96 o 
 -23   1   5       92.14      105.86     20.47 o 
 -21   1   5      240.99      293.28     25.18 o 
 -19   1   5      180.92      275.21     56.30 o 
 -17   1   5      204.81      220.55     19.62 o 
 -15   1   5      509.58      724.57     87.66 o 
 -13   1   5     1787.19     1637.85     58.34 o 
 -11   1   5    22304.48    22568.16    667.63 o 
  -9   1   5    17721.23    17764.19    632.85 o 
  -7   1   5     6426.45     6352.95    165.03 o 
  -5   1   5       94.16      124.11     18.17 o 
  -3   1   5      769.18      873.58     21.10 o 
  -1   1   5    10153.31     9857.17    169.22 o 
   1   1   5    13453.42    12728.24    218.12 o 
   3   1   5     8732.76     9606.87    166.37 o 
   5   1   5      193.35      268.40     11.52 o 
   7   1   5     1306.48     1427.76     34.53 o 
   9   1   5      704.17      662.48     21.14 o 
  11   1   5     1029.39      961.10     27.68 o 
  13   1   5      540.19      547.25     33.08 o 
  15   1   5      318.51      312.25     28.13 o 
  17   1   5        5.41       -6.68     14.89 o 
 -24   2   5      103.46      147.40     22.10 o 
 -22   2   5       62.38       57.01     17.59 o 
 -20   2   5      301.49      292.84     24.95 o 
 -18   2   5     1008.51     1127.07     48.69 o 
 -16   2   5      927.61      917.68     40.35 o 
 -14   2   5     3653.16     3779.04    122.62 o 
 -12   2   5      172.36      144.95     13.44 o 
 -10   2   5     2434.46     2542.55     89.12 o 
  -8   2   5      192.15      158.74      9.22 o 
  -6   2   5     2051.14     2297.84     72.29 o 
  -4   2   5      244.44      239.11     14.53 o 
  -2   2   5     1971.87     1972.92     45.30 o 
   0   2   5      883.59      880.23     21.03 o 
   2   2   5     3863.94     3792.97     75.99 o 
   4   2   5      971.14     1066.41     34.46 o 
   6   2   5      721.26      687.71     20.51 o 
   8   2   5      499.18      539.68     18.40 o 
  10   2   5      403.92      397.09     16.34 o 
  12   2   5      282.97      290.73     17.19 o 
  14   2   5       18.06       17.79     11.08 o 
  16   2   5       30.32       26.78     14.49 o 
 -23   3   5      461.32      491.74     28.09 o 
 -21   3   5       36.05       40.19     11.92 o 
 -19   3   5      438.32      439.26     23.55 o 
 -17   3   5      616.50      608.86     26.55 o 
 -15   3   5     3016.26     2716.17     76.51 o 
 -13   3   5     3548.64     3082.09     84.16 o 
 -11   3   5     2916.12     2748.35     74.69 o 
  -9   3   5    35856.32    37637.10   1101.78 o 
  -7   3   5     3902.94     4226.22    104.98 o 
  -5   3   5     1476.02     1247.68     27.21 o 
  -3   3   5     5020.72     4769.30     92.09 o 
  -1   3   5     8097.23     7842.63    167.98 o 
   1   3   5    25179.98    25111.59    469.39 o 
   3   3   5     4945.78     5029.93     99.98 o 
   5   3   5     5485.14     5379.92    128.38 o 
   7   3   5     1267.89     1231.70     38.50 o 
   9   3   5      794.21      768.43     26.09 o 
  11   3   5      289.16      272.81     29.06 o 
  13   3   5        8.93       10.37     10.50 o 
  15   3   5      928.17      967.37     81.59 o 
 -22   4   5      230.42      224.42     20.00 o 
 -20   4   5       14.01        9.21      9.55 o 
 -18   4   5       30.62       69.87     11.78 o 
 -16   4   5      347.49      373.96     27.02 o 
 -14   4   5       19.75       39.14     10.92 o 
 -12   4   5       23.67       45.70      8.66 o 
 -10   4   5     1807.46     1901.03     57.90 o 
  -8   4   5      889.94      882.47     23.99 o 
  -6   4   5      580.13      587.85     20.22 o 
  -4   4   5      171.95      133.29      6.98 o 
  -2   4   5      424.06      443.27     14.31 o 
   0   4   5      202.48      152.51      9.59 o 
   2   4   5      162.66      157.87     12.98 o 
   4   4   5       86.85      109.05      8.35 o 
   6   4   5      227.76      228.43     13.94 o 
   8   4   5     1317.36     1297.23     44.05 o 
  10   4   5      313.94      376.47     39.90 o 
  12   4   5      654.43      690.96     31.73 o 
  14   4   5      198.58      209.13     20.44 o 
 -21   5   5      213.59      123.73     17.28 o 
 -19   5   5      197.10      184.74     17.79 o 
 -17   5   5      420.02      441.31     27.49 o 
 -15   5   5       28.27       13.74     10.24 o 
 -13   5   5      273.60      261.08     14.92 o 
 -11   5   5      927.65      958.16     29.21 o 
  -9   5   5     1265.65     1137.33     32.14 o 
  -7   5   5     1898.90     1963.48     48.64 o 
  -5   5   5      168.90      207.47      9.69 o 
  -3   5   5      152.80      235.30     10.37 o 
  -1   5   5      522.18      477.62     15.14 o 
   1   5   5     2354.91     2195.12     61.32 o 
   3   5   5      833.47      825.58     26.64 o 
   5   5   5     3175.08     3048.30     94.39 o 
   7   5   5       54.33       45.38     10.72 o 
   9   5   5     1294.44     1259.29     45.04 o 
  11   5   5      367.89      392.50     24.80 o 
  13   5   5      123.07      155.89     17.56 o 
 -20   6   5        0.57       -1.37     10.91 o 
 -18   6   5       56.47       43.43     13.43 o 
 -16   6   5       12.03       11.74      9.07 o 
 -14   6   5      216.87      235.56     15.79 o 
 -12   6   5      536.88      487.50     25.87 o 
 -10   6   5       95.19      121.31     11.06 o 
  -8   6   5        7.98        1.43      7.89 o 
  -6   6   5     2014.61     1883.29     60.24 o 
  -4   6   5        1.42        5.15      6.05 o 
  -2   6   5       85.60       60.80      9.27 o 
   0   6   5     1885.22     1846.60     58.30 o 
   2   6   5      163.45      159.21     14.35 o 
   4   6   5        2.80       -5.44      8.02 o 
   6   6   5       25.61       33.61     11.80 o 
   8   6   5      824.00      746.35     32.31 o 
  10   6   5      261.92      247.56     20.05 o 
  12   6   5        3.92      -12.69     10.33 o 
 -17   7   5      338.04      308.87     24.39 o 
 -15   7   5       40.44       53.70     12.75 o 
 -13   7   5      754.15      743.75     33.20 o 
 -11   7   5     2894.53     2822.52    161.32 o 
  -9   7   5     2517.90     2402.70     72.10 o 
  -7   7   5     5803.35     5732.91    150.72 o 
  -5   7   5      640.68      636.93     43.40 o 
  -3   7   5     1031.09     1006.48     48.12 o 
  -1   7   5     1410.06     1300.67     57.14 o 
   1   7   5     1236.07     1367.54     60.24 o 
   3   7   5     3302.90     3079.61    189.01 o 
   5   7   5      967.47      927.07     47.92 o 
   7   7   5      408.51      475.12     35.34 o 
   9   7   5      116.94      124.34     21.38 o 
 -14   8   5       88.71       69.92     15.68 o 
 -12   8   5       90.95       45.91     14.10 o 
 -10   8   5      253.99      232.47     19.69 o 
  -8   8   5      136.39      125.44     19.64 o 
  -6   8   5      569.09      589.00     36.85 o 
  -4   8   5        3.50      -11.83     16.15 o 
  -2   8   5       95.32      122.24     18.84 o 
   0   8   5      138.49      153.66     22.88 o 
   2   8   5      140.07      168.18     23.65 o 
   4   8   5      453.56      543.18     39.24 o 
   6   8   5      197.71      228.22     26.36 o 
  -7   9   5       72.72       45.89     18.18 o 
  -5   9   5        5.64       23.05     16.06 o 
  -3   9   5       89.01       80.96     17.63 o 
  -1   9   5      100.13      120.72     22.01 o 
 -24   0   6     3152.87     3242.10    166.23 o 
 -22   0   6     3114.60     3071.41    155.56 o 
 -20   0   6     6491.51     6278.91    284.74 o 
 -18   0   6    13663.18    13479.21    579.28 o 
 -16   0   6     2591.69     2484.92    120.67 o 
 -14   0   6    17382.40    16312.45    689.13 o 
 -12   0   6    12216.57    12267.89    519.30 o 
 -10   0   6    37918.44    43832.71   1820.87 o 
  -8   0   6    90347.38    90735.52   3761.12 o 
  -6   0   6    17013.04    16890.56    496.00 o 
  -4   0   6    14563.40    13944.64    409.96 o 
  -2   0   6       31.63       13.42      5.09 o 
   0   0   6    20929.25    23284.18    560.08 o 
   2   0   6    11164.26    11261.13    334.20 o 
   4   0   6    14138.02    13759.03    335.65 o 
   6   0   6    14605.76    14804.76    362.07 o 
   8   0   6     5067.80     4755.43    124.84 o 
  10   0   6     2896.44     2963.69    105.08 o 
  12   0   6     1590.33     1410.97     60.44 o 
  14   0   6     6992.13     5998.79    279.26 o 
  16   0   6     1075.35     1079.69     76.12 o 
 -25   1   6      105.52       79.91     17.93 o 
 -23   1   6      347.76      372.10     29.68 o 
 -21   1   6      235.43      236.74     22.54 o 
 -19   1   6      691.60      695.90     35.42 o 
 -17   1   6      177.40      200.27     31.79 o 
 -15   1   6      310.83      275.17     18.74 o 
 -13   1   6       71.34      109.10     23.64 o 
 -11   1   6        1.00        5.08      5.47 o 
  -9   1   6      402.75      367.38     14.62 o 
  -7   1   6     3800.83     4397.87    109.42 o 
  -5   1   6     1838.63     1959.25     51.17 o 
  -3   1   6        0.56       -4.96      3.31 o 
  -1   1   6        4.77        3.71      2.49 o 
   1   1   6     1340.05     1372.09     28.72 o 
   3   1   6       50.38       49.68      4.67 o 
   5   1   6     3423.56     3516.84     72.85 o 
   7   1   6      108.37      108.94      9.54 o 
   9   1   6       25.86       13.83      6.48 o 
  11   1   6      264.15      290.06     15.22 o 
  13   1   6        8.16       -6.45     10.32 o 
  15   1   6      174.47      166.83     21.98 o 
 -24   2   6     1830.28     1787.90     74.96 o 
 -22   2   6     1723.49     1699.35     97.75 o 
 -20   2   6     2058.19     1885.68     72.58 o 
 -18   2   6     3998.76     3844.39    128.38 o 
 -16   2   6     3858.94     3890.56    104.41 o 
 -14   2   6     3331.11     3210.51     86.98 o 
 -12   2   6     4722.24     4806.85    123.56 o 
 -10   2   6    14196.93    14496.18    352.13 o 
  -8   2   6     8961.40     8195.70    201.07 o 
  -6   2   6    10030.68     9557.79    234.19 o 
  -4   2   6      647.71     1086.57     35.96 o 
  -2   2   6     4954.68     6538.96    140.31 o 
   0   2   6     5471.99     5890.25    212.17 o 
   2   2   6     4260.75     4322.03     93.04 o 
   4   2   6     5223.47     4549.37     91.74 o 
   6   2   6     6074.43     6160.23    124.94 o 
   8   2   6     3950.56     3746.83     79.52 o 
  10   2   6     1766.06     1839.46     46.00 o 
  12   2   6     1063.91      959.48     32.60 o 
  14   2   6     1185.81     1240.19     46.73 o 
 -23   3   6        0.24        1.18      9.97 o 
 -21   3   6      303.45      310.20     36.96 o 
 -19   3   6      171.69      214.16     17.14 o 
 -17   3   6      592.31      553.14     24.85 o 
 -15   3   6      108.98       96.58     10.73 o 
 -13   3   6        1.61       -7.04      5.62 o 
 -11   3   6     1859.94     1818.27     52.23 o 
  -9   3   6      946.82      925.86     35.92 o 
  -7   3   6        0.79       -1.82      3.22 o 
  -5   3   6     2887.05     3687.76    103.48 o 
  -3   3   6      144.88      226.09     15.13 o 
  -1   3   6       65.93      136.54      8.37 o 
   1   3   6        1.26        3.34      4.08 o 
   3   3   6       16.78        6.53      5.10 o 
   5   3   6      865.09      830.54     33.20 o 
   7   3   6      939.68      910.24     26.03 o 
   9   3   6       38.60       30.53      7.73 o 
  11   3   6       61.53       16.13      9.68 o 
  13   3   6        0.85       -8.73      9.96 o 
 -22   4   6      978.61      968.46     39.50 o 
 -20   4   6     3654.08     3423.10    152.25 o 
 -18   4   6     4013.81     4015.71    110.75 o 
 -16   4   6    10010.25     9969.84    251.53 o 
 -14   4   6     6363.96     6594.54    169.49 o 
 -12   4   6     6325.99     6179.86    157.75 o 
 -10   4   6    22801.46    21797.27    464.34 o 
  -8   4   6    15405.37    14278.01    268.43 o 
  -6   4   6    12893.58    11883.53    224.40 o 
  -4   4   6      488.16      278.22     12.24 o 
  -2   4   6     1003.22      760.34     22.65 o 
   0   4   6     3791.62     3790.86    101.77 o 
   2   4   6    10527.69    10281.95    197.83 o 
   4   4   6    15413.62    15253.34    290.47 o 
   6   4   6     2586.92     2618.40     65.72 o 
   8   4   6     4604.67     4350.98    118.46 o 
  10   4   6     4683.87     4712.46    128.72 o 
  12   4   6      778.15      777.37     34.61 o 
  14   4   6      246.03      370.45     26.44 o 
 -21   5   6      262.79      278.11     21.84 o 
 -19   5   6       71.60       77.05     13.24 o 
 -17   5   6       98.43       91.26     11.68 o 
 -15   5   6        6.54        2.23      7.91 o 
 -13   5   6      523.93      507.80     23.37 o 
 -11   5   6      164.05      128.42     13.38 o 
  -9   5   6       32.41       30.25      6.61 o 
  -7   5   6     4475.17     4388.49     95.57 o 
  -5   5   6      383.15      366.73     12.88 o 
  -3   5   6      315.22      331.81     14.32 o 
  -1   5   6      271.00      270.26     13.69 o 
   1   5   6     1113.05     1094.82     28.59 o 
   3   5   6      224.21      199.85     15.14 o 
   5   5   6     2102.96     1978.96     61.35 o 
   7   5   6     1333.44     1256.35     43.81 o 
   9   5   6       81.75       64.42     12.92 o 
  11   5   6      392.93      452.28     27.03 o 
 -20   6   6     1623.45     1523.58     68.28 o 
 -18   6   6     3471.21     3497.26    126.80 o 
 -16   6   6     2029.70     1860.05     75.78 o 
 -14   6   6     2409.70     2508.71    135.93 o 
 -12   6   6      972.78      973.33     42.78 o 
 -10   6   6     8424.71     8109.81    206.38 o 
  -8   6   6    10533.41     9906.43    451.18 o 
  -6   6   6     1460.04     1409.38     45.29 o 
  -4   6   6     1170.86     1212.53     52.55 o 
  -2   6   6      680.87      699.86     28.79 o 
   0   6   6      624.95      598.35     27.15 o 
   2   6   6     3099.11     2888.75    105.53 o 
   4   6   6     7023.37     6820.56    220.50 o 
   6   6   6     1658.56     1493.39     63.86 o 
   8   6   6     1086.63     1131.13     54.37 o 
  10   6   6     1433.13     1363.37     63.76 o 
 -17   7   6      132.56      134.73     21.76 o 
 -15   7   6       41.68       53.07     13.94 o 
 -13   7   6       14.32        2.20     10.66 o 
 -11   7   6       24.70       45.21     12.31 o 
  -9   7   6     1302.26     1229.85     43.73 o 
  -7   7   6     1351.14     1288.68     57.08 o 
  -5   7   6      398.04      389.26     40.51 o 
  -3   7   6      238.23      265.82     25.20 o 
  -1   7   6      146.69      124.91     18.50 o 
   1   7   6      324.01      336.05     29.55 o 
   3   7   6      228.78      217.04     27.54 o 
   5   7   6       27.77        9.53     12.29 o 
   7   7   6        0.82       -8.98     18.24 o 
 -14   8   6      741.80      809.31     36.99 o 
 -12   8   6     1675.65     1815.26     62.29 o 
 -10   8   6     2343.27     2177.72    109.50 o 
  -8   8   6     3669.88     3415.81    149.72 o 
  -6   8   6     1811.46     1679.28     83.40 o 
  -4   8   6      291.33      311.32     28.80 o 
  -2   8   6      315.52      370.16     31.28 o 
   0   8   6     1242.98     1100.67     55.33 o 
   2   8   6     1504.17     1657.03     97.82 o 
   4   8   6      546.32      602.20     40.39 o 
  -7   9   6      219.31      271.83     30.38 o 
  -5   9   6      114.35      150.85     24.08 o 
  -3   9   6        1.53        8.64     17.88 o 
 -25   1   7     1308.93     1476.88     66.09 o 
 -23   1   7      566.55      612.96     36.81 o 
 -21   1   7      686.31      713.09     36.90 o 
 -19   1   7      608.75      660.17     35.25 o 
 -17   1   7      125.23      167.27     15.89 o 
 -15   1   7     1414.43     1269.76     55.72 o 
 -13   1   7       58.60       95.89     10.47 o 
 -11   1   7     1831.26     1661.28     47.04 o 
  -9   1   7      157.70      269.05     11.97 o 
  -7   1   7    12451.63    13880.25    408.64 o 
  -5   1   7       24.58       15.87      2.62 o 
  -3   1   7     4302.10     4160.64     80.48 o 
  -1   1   7     8536.48     8581.39    148.67 o 
   1   1   7     1268.23     1090.22     31.71 o 
   3   1   7     2475.23     2341.84     45.45 o 
   5   1   7      565.19      510.02     17.33 o 
   7   1   7     2299.33     2301.55     52.43 o 
   9   1   7      257.07      318.41     15.66 o 
  11   1   7     1511.20     1667.31     42.91 o 
  13   1   7      843.56      812.73     43.32 o 
 -24   2   7       10.87       13.91     13.91 o 
 -22   2   7      249.21      275.89     55.15 o 
 -20   2   7      783.16      954.74     43.99 o 
 -18   2   7      110.81      110.49     14.70 o 
 -16   2   7     1092.11     1016.24     57.97 o 
 -14   2   7      138.10      190.20     13.26 o 
 -12   2   7     1116.90     1084.95     36.41 o 
 -10   2   7     1282.49     1296.82     37.86 o 
  -8   2   7        7.92        9.65      3.49 o 
  -6   2   7     1516.91     1570.12     78.56 o 
  -4   2   7        0.29       -2.49      2.98 o 
  -2   2   7      144.30      174.59     10.06 o 
   0   2   7     2593.91     2879.54     59.54 o 
   2   2   7       44.15       32.81      6.45 o 
   4   2   7      765.03      797.17     22.53 o 
   6   2   7      728.56      763.05     23.29 o 
   8   2   7      227.30      262.46     14.46 o 
  10   2   7      260.42      283.57     15.77 o 
  12   2   7       37.32       32.89     10.08 o 
  14   2   7        2.55        3.53     12.08 o 
 -23   3   7      787.97      905.63     71.85 o 
 -21   3   7      912.33      915.61     36.91 o 
 -19   3   7       76.71       70.60     11.47 o 
 -17   3   7      358.75      405.43     21.06 o 
 -15   3   7      366.65      348.08     18.79 o 
 -13   3   7    12015.47    12432.71    372.85 o 
 -11   3   7     7050.91     6433.62    162.97 o 
  -9   3   7     1365.27     1570.31     38.24 o 
  -7   3   7     2344.45     2477.94     67.53 o 
  -5   3   7     1195.50     1085.25     34.49 o 
  -3   3   7     5956.03     5411.25    118.15 o 
  -1   3   7     7380.30     7110.15    138.04 o 
   1   3   7     5953.65     5725.96    113.15 o 
   3   3   7     3290.41     3356.83     70.43 o 
   5   3   7      198.87      180.30     11.24 o 
   7   3   7      545.78      587.30     20.53 o 
   9   3   7     8070.71     8079.83    161.83 o 
  11   3   7     2258.07     2348.77     76.85 o 
  13   3   7       15.94        0.59     12.11 o 
 -22   4   7       12.46       17.27     11.74 o 
 -20   4   7       86.78       77.64     22.34 o 
 -18   4   7        5.34        1.27      9.26 o 
 -16   4   7      620.48      559.67     25.63 o 
 -14   4   7     4116.34     4189.38    136.70 o 
 -12   4   7       56.06       42.89      7.53 o 
 -10   4   7      127.85      166.62     11.95 o 
  -8   4   7      675.15      583.85     29.72 o 
  -6   4   7        5.13       -1.71      5.99 o 
  -4   4   7      903.85      809.94     69.70 o 
  -2   4   7      230.97      204.85     10.95 o 
   0   4   7      788.16      773.25     21.54 o 
   2   4   7       20.24        7.74      5.62 o 
   4   4   7      532.89      583.47     19.77 o 
   6   4   7        2.11       -5.16      6.96 o 
   8   4   7      143.83      168.00     14.52 o 
  10   4   7     1268.21     1362.59     48.75 o 
  12   4   7        7.52       -1.41     12.77 o 
 -21   5   7       10.34       19.08     16.58 o 
 -19   5   7      445.33      495.91     34.41 o 
 -17   5   7       80.77       67.85     23.14 o 
 -15   5   7      345.84      313.33     25.64 o 
 -13   5   7      177.50      193.92     24.51 o 
 -11   5   7     3612.82     3307.01    113.46 o 
  -9   5   7       12.48       20.32     10.65 o 
  -7   5   7      743.76      668.96     25.93 o 
  -5   5   7      295.13      285.37     16.76 o 
  -3   5   7      185.84      211.60     15.51 o 
  -1   5   7      219.79      191.95     31.85 o 
   1   5   7     2417.33     2308.92     68.92 o 
   3   5   7       56.27       57.42     11.64 o 
   5   5   7      453.23      455.99     24.23 o 
   7   5   7     1203.80     1239.23     56.37 o 
   9   5   7     2107.88     2215.17     87.42 o 
  11   5   7      565.24      709.18     93.13 o 
 -20   6   7      124.30      110.79     47.00 o 
 -18   6   7       14.71        2.19     13.97 o 
 -16   6   7      131.84      101.89     17.72 o 
 -14   6   7      103.49       93.97     16.89 o 
 -12   6   7      207.76      223.10     24.87 o 
 -10   6   7     1714.84     1735.21     54.92 o 
  -8   6   7      107.90       56.61     10.10 o 
  -6   6   7       25.28       18.56     11.96 o 
  -4   6   7      382.82      342.92     20.44 o 
  -2   6   7       64.97       52.51     10.59 o 
   0   6   7     2842.56     2982.63     89.19 o 
   2   6   7      194.78      182.06     16.84 o 
   4   6   7      147.13      148.15     19.87 o 
   6   6   7       18.35       26.07     13.19 o 
   8   6   7       17.57       -1.66     33.30 o 
 -17   7   7      118.35       94.33     20.54 o 
 -15   7   7      286.01      272.12     39.36 o 
 -13   7   7      162.91      151.46     20.40 o 
 -11   7   7      974.58     1016.15     39.21 o 
  -9   7   7     2179.55     1933.81     76.86 o 
  -7   7   7      977.52      910.83     45.67 o 
  -5   7   7      850.25      869.86     44.75 o 
  -3   7   7     1506.23     1367.39     60.40 o 
  -1   7   7     1675.91     1647.28     83.76 o 
   1   7   7     1293.54     1327.10     60.88 o 
   3   7   7      568.06      654.71     42.31 o 
   5   7   7      412.03      447.31     35.46 o 
   7   7   7      674.57      640.97     42.43 o 
 -14   8   7       16.01       -4.93     20.76 o 
 -12   8   7       59.71       95.61     18.79 o 
 -10   8   7      376.36      368.00     32.28 o 
  -8   8   7      330.43      329.71     52.84 o 
  -6   8   7       91.58       78.17     17.30 o 
  -4   8   7        1.18        0.39     12.78 o 
  -2   8   7      101.77      141.38     22.93 o 
   0   8   7      116.96       98.21     20.13 o 
   2   8   7      214.93      287.40     47.07 o 
 -26   0   8     1532.44     1623.50     99.62 o 
 -24   0   8     4076.91     4023.36    196.79 o 
 -22   0   8     4863.47     4851.77    226.92 o 
 -20   0   8     3030.60     3057.71    149.36 o 
 -18   0   8    14502.70    14320.88    611.72 o 
 -16   0   8    12638.91    12865.62    547.99 o 
 -14   0   8    20343.20    21284.46    893.14 o 
 -12   0   8     5868.65     5292.06    229.81 o 
 -10   0   8    43737.05    44779.61   1309.17 o 
  -8   0   8    59984.32    63157.79   1840.86 o 
  -6   0   8    24253.44    24418.26    715.42 o 
  -4   0   8    27127.78    27706.06    796.84 o 
  -2   0   8     4887.04     4817.41    163.58 o 
   0   0   8    11686.42    11777.87    288.01 o 
   2   0   8     5579.28     5511.41    265.89 o 
   4   0   8    16667.59    17872.13    435.06 o 
   6   0   8     5857.40     5945.49    153.53 o 
   8   0   8      348.56      448.04     29.35 o 
  10   0   8     4422.46     4116.12    142.06 o 
  12   0   8      943.23      892.76     49.96 o 
 -25   1   8      197.35      226.98     24.82 o 
 -23   1   8        8.24       -1.19     10.70 o 
 -21   1   8      468.11      461.45     29.10 o 
 -19   1   8        4.71        5.65     10.38 o 
 -17   1   8        4.91       -0.72      7.64 o 
 -15   1   8      147.46      160.00     13.81 o 
 -13   1   8      495.25      465.08     19.45 o 
 -11   1   8      697.40      761.98     25.07 o 
  -9   1   8     1579.02     1662.84     45.40 o 
  -7   1   8     1147.55     1262.12     30.49 o 
  -5   1   8      152.94      210.07      9.57 o 
  -3   1   8      261.70      258.79      8.78 o 
  -1   1   8      407.05      463.15     12.54 o 
   1   1   8       46.73       49.74      5.02 o 
   3   1   8       26.15       36.87      6.43 o 
   5   1   8      261.78      274.50     13.02 o 
   7   1   8       13.19       13.07      6.98 o 
   9   1   8      123.22      108.09     11.17 o 
  11   1   8        2.69       -6.75      9.05 o 
  13   1   8       13.10       -7.36     11.39 o 
 -24   2   8     1593.19     1448.90     61.82 o 
 -22   2   8     5031.85     4827.40    131.71 o 
 -20   2   8     2029.10     2133.75     65.79 o 
 -18   2   8     1169.50     1201.15     40.79 o 
 -16   2   8     2074.06     2303.92     87.35 o 
 -14   2   8     7059.12     6995.98    183.05 o 
 -12   2   8    13793.22    13556.64    331.09 o 
 -10   2   8    19852.68    19178.12    463.19 o 
  -8   2   8    10046.95     9385.88    232.06 o 
  -6   2   8     4992.60     4132.47     91.23 o 
  -4   2   8     8140.82     8665.76    211.35 o 
  -2   2   8     1036.01      985.79     24.25 o 
   0   2   8      430.64      354.01     12.89 o 
   2   2   8     6730.92     6740.91    132.77 o 
   4   2   8     1919.32     1950.40     45.03 o 
   6   2   8     1865.98     1836.81     60.26 o 
   8   2   8     1579.17     1680.06     44.67 o 
  10   2   8     2261.95     2052.98     68.15 o 
  12   2   8     2156.84     2001.56     65.57 o 
 -23   3   8        7.30        2.17     11.37 o 
 -21   3   8       12.69       14.68     10.12 o 
 -19   3   8      257.58      267.71     18.11 o 
 -17   3   8       22.63        8.08      7.68 o 
 -15   3   8      916.94      903.44     32.71 o 
 -13   3   8        0.51        4.62      5.83 o 
 -11   3   8      224.96      213.12     12.47 o 
  -9   3   8      198.40      202.12     13.07 o 
  -7   3   8      419.24      428.90     19.03 o 
  -5   3   8      670.43      759.45     27.58 o 
  -3   3   8       33.72       15.46      7.04 o 
  -1   3   8      665.49      754.93     20.91 o 
   1   3   8      312.77      301.48     12.89 o 
   3   3   8      665.61      654.58     20.48 o 
   5   3   8       34.78       25.85      7.42 o 
   7   3   8       14.86       -2.86      7.11 o 
   9   3   8      268.91      258.26     21.08 o 
  11   3   8        0.41       -7.10      9.88 o 
 -22   4   8     5168.19     4996.42    170.35 o 
 -20   4   8     3796.32     3731.67    172.57 o 
 -18   4   8      600.56      555.08     27.48 o 
 -16   4   8      272.81      363.27     28.54 o 
 -14   4   8    12844.49    11836.54    362.49 o 
 -12   4   8    39381.65    35960.91   1200.85 o 
 -10   4   8    14278.25    12519.60    308.63 o 
  -8   4   8    12731.06    12141.78    368.79 o 
  -6   4   8    10663.56     9613.24    239.91 o 
  -4   4   8     5285.47     5181.73    134.93 o 
  -2   4   8     8247.53     8122.14    210.51 o 
   0   4   8     3506.32     3481.12     83.09 o 
   2   4   8     6051.45     5993.93    198.52 o 
   4   4   8      811.28      821.38     39.99 o 
   6   4   8     2725.34     2695.02     81.23 o 
   8   4   8     3873.54     3800.53    109.82 o 
  10   4   8     3037.81     3270.88    119.98 o 
 -21   5   8     1586.35     1579.26     97.96 o 
 -19   5   8       43.48       77.23     14.98 o 
 -17   5   8       37.48       25.14     13.21 o 
 -15   5   8      150.83      119.92     29.92 o 
 -13   5   8       10.52        5.82     16.36 o 
 -11   5   8     2615.82     2252.23     83.13 o 
  -9   5   8      131.78      107.20     20.90 o 
  -7   5   8      191.45      175.07     14.22 o 
  -5   5   8      377.53      356.94     19.50 o 
  -3   5   8      435.86      409.48     28.20 o 
  -1   5   8      370.49      364.77     18.03 o 
   1   5   8        0.97        2.97      8.95 o 
   3   5   8     1177.10     1082.81     40.74 o 
   5   5   8        9.06       -2.51      9.57 o 
   7   5   8       76.97       53.32     21.48 o 
   9   5   8       79.87       56.50     16.99 o 
 -20   6   8     1118.76     1233.32     58.72 o 
 -18   6   8      992.97     1142.83    102.36 o 
 -16   6   8     1013.93     1063.88     51.50 o 
 -14   6   8     4721.04     4175.74    143.09 o 
 -12   6   8     8083.55     7208.27    436.48 o 
 -10   6   8     4467.93     4099.86    277.24 o 
  -8   6   8     6142.28     5639.71    184.14 o 
  -6   6   8     4630.80     4525.12    151.64 o 
  -4   6   8     2130.74     2064.39     63.80 o 
  -2   6   8     2279.01     2141.93    132.36 o 
   0   6   8     3689.06     3672.61    159.44 o 
   2   6   8      389.20      407.13     24.72 o 
   4   6   8     1063.97     1088.64    100.41 o 
   6   6   8     2464.81     2158.27     86.19 o 
   8   6   8     1108.91     1105.45     56.44 o 
 -17   7   8       29.33       38.64     16.63 o 
 -15   7   8       56.07       58.88     17.89 o 
 -13   7   8      179.69      202.19     23.12 o 
 -11   7   8       93.12       79.69     17.58 o 
  -9   7   8       76.99      138.81     20.03 o 
  -7   7   8      182.21      189.94     22.99 o 
  -5   7   8      170.86      191.47     22.35 o 
  -3   7   8      223.80      254.11     24.66 o 
  -1   7   8      855.85      656.42     38.84 o 
   1   7   8       48.51       53.19     33.09 o 
   3   7   8       16.46      -10.08     12.36 o 
   5   7   8      598.31      618.19     43.90 o 
 -12   8   8      882.50      902.08     53.56 o 
 -10   8   8     3029.06     2985.83    112.18 o 
  -8   8   8     1846.20     1786.10     76.96 o 
  -6   8   8     2313.24     2188.27     88.94 o 
  -4   8   8     1977.91     2100.27     86.65 o 
  -2   8   8      687.05      718.93     43.49 o 
   0   8   8      801.01      811.85     47.27 o 
 -25   1   9     1055.46     1215.39     56.16 o 
 -23   1   9      230.38      250.88     23.40 o 
 -21   1   9       38.56       57.45     13.33 o 
 -19   1   9      148.84      170.64     16.99 o 
 -17   1   9     1913.13     1817.41     54.56 o 
 -15   1   9      332.50      391.82     18.59 o 
 -11   1   9      126.54      112.80      8.52 o 
  -9   1   9     3485.94     4116.39     90.23 o 
  -7   1   9      136.18      137.30      6.66 o 
  -5   1   9     5909.01     6344.16    121.81 o 
  -3   1   9     4928.92     4628.71     82.82 o 
  -1   1   9      427.14      284.93     10.10 o 
   1   1   9      475.43      510.54     16.69 o 
   3   1   9      203.46      155.58     10.19 o 
   5   1   9      858.72      953.70     28.28 o 
   7   1   9     3565.59     3397.46     83.94 o 
   9   1   9     1870.35     1891.25     53.98 o 
  11   1   9        7.30       16.81     11.21 o 
 -24   2   9      172.22      182.22     18.09 o 
 -22   2   9       76.73       59.38     15.50 o 
 -20   2   9        0.14      -10.70      7.77 o 
 -18   2   9      416.25      382.76     24.16 o 
 -16   2   9        9.93        5.23      6.80 o 
 -14   2   9        8.41        5.38      7.35 o 
 -12   2   9       13.41       24.09      5.72 o 
 -10   2   9      850.30      777.36     33.96 o 
  -8   2   9      726.82      713.24     25.73 o 
  -6   2   9      937.34      956.52     26.20 o 
  -4   2   9      595.85      622.37     19.03 o 
  -2   2   9      122.65      119.99     12.36 o 
   0   2   9      190.47      197.23     10.45 o 
   2   2   9      361.28      313.35     13.81 o 
   4   2   9     1233.97     1135.99     30.55 o 
   6   2   9       73.26       79.10      9.57 o 
   8   2   9      820.17      816.81     31.71 o 
  10   2   9       87.34       99.80     17.25 o 
 -25   3   9     1019.81     1060.15     54.55 o 
 -23   3   9     1413.16     1425.39     64.25 o 
 -21   3   9      671.63      683.52     57.38 o 
 -19   3   9     1570.97     1697.29     68.87 o 
 -17   3   9      631.85      731.39     44.62 o 
 -15   3   9      176.32      229.89     29.99 o 
 -13   3   9     4096.84     3751.94    124.98 o 
 -11   3   9      384.41      390.20     18.61 o 
  -9   3   9     1937.39     1682.75     70.44 o 
  -7   3   9       15.45        4.67      6.39 o 
  -5   3   9    10577.40    11069.49    274.14 o 
  -3   3   9     3333.52     2995.03     91.27 o 
  -1   3   9     1375.16     1182.58     34.44 o 
   1   3   9       23.02       21.49      7.31 o 
   3   3   9      350.81      464.39     22.60 o 
   5   3   9     4960.72     5082.30    119.03 o 
   7   3   9      705.74      667.23     27.22 o 
   9   3   9     1460.95     1575.16     56.07 o 
  11   3   9      956.00      970.76     62.93 o 
 -24   4   9        5.45        0.92     21.12 o 
 -22   4   9       42.43       34.01     16.72 o 
 -20   4   9       62.89       86.02     17.68 o 
 -18   4   9      572.80      638.37     45.85 o 
 -16   4   9      690.41      686.69     37.78 o 
 -14   4   9       21.38       11.54     10.74 o 
 -12   4   9     1803.13     1785.74     67.14 o 
 -10   4   9        3.87        8.68      6.79 o 
  -8   4   9       14.16        8.22      7.21 o 
  -6   4   9       94.54      100.67     13.35 o 
  -4   4   9        2.70        1.30      7.63 o 
  -2   4   9      111.62      129.55     12.74 o 
   0   4   9      173.62      189.54     13.83 o 
   2   4   9        0.58       -7.36      7.76 o 
   4   4   9        2.65       -1.60      7.87 o 
   6   4   9      101.12       92.21     17.45 o 
   8   4   9        4.44      -11.80     10.95 o 
 -21   5   9      329.43      302.16     33.23 o 
 -19   5   9      278.10      211.48     24.76 o 
 -17   5   9     1542.38     1484.12     64.01 o 
 -15   5   9      667.30      540.28     33.44 o 
 -13   5   9       17.76       10.74     12.07 o 
 -11   5   9      456.65      387.07     26.65 o 
  -9   5   9       83.01      108.38     12.01 o 
  -7   5   9      141.90      124.35     14.19 o 
  -5   5   9      721.44      680.53     28.64 o 
  -3   5   9      604.53      609.09     27.47 o 
  -1   5   9       22.67       41.22      8.67 o 
   1   5   9      517.16      496.33     26.49 o 
   3   5   9       41.21       25.81     12.08 o 
   5   5   9      435.98      506.08     28.60 o 
   7   5   9      857.64      924.24     71.42 o 
 -20   6   9       47.56       51.81     31.86 o 
 -18   6   9      128.32      126.53     34.89 o 
 -16   6   9      189.70      197.39     22.87 o 
 -14   6   9       12.41       19.81     14.20 o 
 -12   6   9      510.66      527.20     33.26 o 
 -10   6   9        2.93      -11.69     23.21 o 
  -8   6   9      163.22      191.50     21.70 o 
  -6   6   9       67.93       65.77     15.72 o 
  -4   6   9     1095.59     1018.18     49.87 o 
  -2   6   9      683.19      630.68     29.69 o 
   0   6   9      383.11      419.93     25.53 o 
   2   6   9      231.17      234.40     20.46 o 
   4   6   9      257.93      235.48     21.00 o 
   6   6   9       74.93       74.87     18.82 o 
 -17   7   9      943.99     1119.07     56.52 o 
 -15   7   9      941.33      831.23     91.33 o 
 -13   7   9      402.35      379.26     31.65 o 
 -11   7   9       46.86       67.12     15.60 o 
  -9   7   9       41.21       43.90     15.64 o 
  -7   7   9     1628.34     1528.33     66.47 o 
  -5   7   9     1068.53     1088.77     53.76 o 
  -3   7   9     1620.93     1626.72     70.43 o 
  -1   7   9      653.19      707.90     40.87 o 
   1   7   9      157.41      143.29     21.04 o 
   3   7   9      485.67      601.86     77.20 o 
 -12   8   9       25.68       26.02     15.83 o 
 -10   8   9       33.46        6.17     17.30 o 
  -8   8   9       85.27       89.50     20.59 o 
  -6   8   9      107.74       86.38     42.82 o 
  -4   8   9      287.45      279.87     30.66 o 
  -2   8   9      365.67      390.59     34.13 o 
 -26   0  10     2547.93     2657.64    141.29 o 
 -24   0  10     3676.81     3574.27    175.31 o 
 -22   0  10     1574.29     1575.64     88.81 o 
 -20   0  10     3432.08     3474.51    164.64 o 
 -18   0  10     7078.96     7165.85    314.00 o 
 -16   0  10     5699.04     5342.81    236.15 o 
 -14   0  10    25050.70    25406.10   1424.26 o 
 -12   0  10    31069.88    32725.40    960.54 o 
 -10   0  10     9755.27     9352.24    372.32 o 
  -8   0  10    17568.95    17353.01    676.66 o 
  -6   0  10    20194.13    20097.60    486.31 o 
  -4   0  10    23816.17    24517.03    591.43 o 
  -2   0  10    16315.41    16511.90    401.81 o 
   0   0  10    12856.85    13404.47    328.82 o 
   2   0  10     2430.80     2646.85     92.61 o 
   4   0  10     1769.01     1821.41     70.01 o 
   6   0  10     6009.63     6182.44    200.90 o 
   8   0  10     3459.64     3507.52    141.43 o 
  10   0  10     2056.69     2164.38     87.10 o 
 -25   1  10        7.40       -8.33     28.19 o 
 -23   1  10      398.96      413.47     29.23 o 
 -21   1  10       47.58       40.28     11.61 o 
 -19   1  10        9.19       -2.70      7.29 o 
 -17   1  10       24.25       17.54      7.20 o 
 -15   1  10       12.21       20.22      6.47 o 
 -13   1  10      131.19      164.57     23.40 o 
 -11   1  10      354.43      309.37     12.37 o 
  -9   1  10      170.15      177.70     11.54 o 
  -7   1  10      551.30      554.41     18.02 o 
  -5   1  10      581.49      567.28     14.77 o 
  -3   1  10      494.60      528.89     14.48 o 
  -1   1  10      547.15      506.68     16.33 o 
   1   1  10       14.72       15.86      5.83 o 
   3   1  10     1369.58     1433.82     44.48 o 
   5   1  10      532.42      543.60     29.47 o 
   7   1  10        8.84       -5.44      9.08 o 
   9   1  10       14.85       21.95     10.82 o 
 -24   2  10      667.27      664.03     39.95 o 
 -22   2  10     1041.86     1141.04     56.88 o 
 -20   2  10     3619.34     3608.12    153.04 o 
 -18   2  10      840.05      953.67     52.05 o 
 -16   2  10     3218.80     3040.12    132.78 o 
 -14   2  10     1862.80     1953.15     73.38 o 
 -12   2  10     8814.69     8351.32    256.59 o 
 -10   2  10    10701.49     9703.81    241.15 o 
  -8   2  10     8743.02     8376.75    179.95 o 
  -6   2  10     9331.66     9042.62    193.00 o 
  -4   2  10     7420.10     7260.19    159.37 o 
  -2   2  10    13725.00    13590.01    303.73 o 
   0   2  10     1244.04     1189.60     35.05 o 
   2   2  10     1359.78     1356.28     39.79 o 
   4   2  10     1503.12     1631.88     46.60 o 
   6   2  10     1449.81     1485.46     44.43 o 
   8   2  10     2432.34     2524.08     79.62 o 
  10   2  10      787.78      818.98     38.46 o 
 -25   3  10        7.45       14.29     16.09 o 
 -23   3  10       97.22       83.32     17.89 o 
 -21   3  10      503.41      455.96     32.43 o 
 -19   3  10      113.68      124.75     18.41 o 
 -17   3  10      395.30      447.12     29.73 o 
 -15   3  10        3.72       -8.09     10.45 o 
 -13   3  10       58.11       75.61     29.84 o 
 -11   3  10      126.13      107.79     11.24 o 
  -9   3  10     1968.67     1962.59     57.93 o 
  -7   3  10      130.89      109.71     17.40 o 
  -5   3  10        9.48      -10.34      6.89 o 
  -3   3  10      230.47      270.74     15.38 o 
  -1   3  10      637.95      697.23     26.81 o 
   1   3  10        4.76      -10.52      7.01 o 
   3   3  10      396.25      405.62     20.41 o 
   5   3  10      569.06      571.17     24.85 o 
   7   3  10       23.07        5.48     10.23 o 
   9   3  10       35.45       47.70     15.17 o 
 -24   4  10     1415.60     1387.18    119.95 o 
 -22   4  10     2868.91     2897.94    181.44 o 
 -20   4  10     3450.19     3623.40    128.33 o 
 -18   4  10     2952.45     3100.51    148.50 o 
 -16   4  10     6698.80     6439.75    208.01 o 
 -14   4  10      143.87       96.62     19.90 o 
 -12   4  10     7725.71     7459.54    190.52 o 
 -10   4  10    16176.21    14636.11    360.71 o 
  -8   4  10    17045.77    16904.88    415.00 o 
  -6   4  10    15198.30    14513.17    358.65 o 
  -4   4  10     6090.56     5804.93    152.07 o 
  -2   4  10    10148.19    10066.19    220.34 o 
   0   4  10     2660.02     2660.93     67.80 o 
   2   4  10     2362.11     2540.87     66.07 o 
   4   4  10     2364.40     2453.56    111.72 o 
   6   4  10     1339.34     1523.43     54.84 o 
   8   4  10     1372.00     1535.05     66.92 o 
 -21   5  10        0.48      -15.60     29.99 o 
 -19   5  10     1145.27     1114.32    120.74 o 
 -17   5  10       78.23       47.81     13.81 o 
 -15   5  10        3.12        0.76     10.63 o 
 -13   5  10      450.71      416.52     28.44 o 
 -11   5  10      522.35      573.79     36.76 o 
  -9   5  10      753.76      720.18     45.99 o 
  -7   5  10       23.33       15.45     16.25 o 
  -5   5  10        0.74        3.93      8.50 o 
  -3   5  10      594.60      545.73     27.15 o 
  -1   5  10      134.92      155.28     14.57 o 
   1   5  10      136.95      183.03     17.66 o 
   3   5  10      191.84      206.82     19.21 o 
   5   5  10       80.71      102.65     16.53 o 
 -20   6  10      184.04      236.10     29.09 o 
 -18   6  10     2077.26     2037.25     90.68 o 
 -16   6  10     2434.43     2267.49     89.49 o 
 -14   6  10     2685.79     2599.51     97.71 o 
 -12   6  10     2037.61     1850.45     75.17 o 
 -10   6  10     2771.59     2630.26     97.66 o 
  -8   6  10     6341.74     5939.02    194.90 o 
  -6   6  10     5777.51     5275.66    141.92 o 
  -4   6  10     6472.24     6538.74    173.12 o 
  -2   6  10     1392.10     1420.93     56.55 o 
   0   6  10     1624.82     1764.11     60.30 o 
   2   6  10     1300.44     1443.19     54.28 o 
   4   6  10      650.52      647.19     32.93 o 
 -17   7  10      459.46      499.34     49.67 o 
 -15   7  10       69.03       83.65     18.79 o 
 -13   7  10      333.86      272.64     27.62 o 
 -11   7  10      118.24      128.87     19.60 o 
  -9   7  10       49.20       50.34     16.16 o 
  -7   7  10        2.59        9.35     24.73 o 
  -5   7  10      715.68      716.58     43.01 o 
  -3   7  10        9.74        6.32     13.86 o 
  -1   7  10        9.68       15.06     12.50 o 
   1   7  10      473.81      507.19     29.64 o 
 -10   8  10     1256.61     1366.65     65.14 o 
  -8   8  10      931.73      990.28     95.37 o 
  -6   8  10     1342.24     1346.34     65.70 o 
 -25   1  11      497.99      511.12     60.70 o 
 -23   1  11      876.24      812.34     75.76 o 
 -21   1  11      815.92      788.68     32.44 o 
 -19   1  11      598.08      607.49     33.65 o 
 -17   1  11     1110.21     1270.50     52.33 o 
 -15   1  11     2496.94     2383.29     87.22 o 
 -13   1  11      280.66      271.52     15.61 o 
 -11   1  11      554.35      606.15     23.33 o 
  -9   1  11      521.02      420.39     15.89 o 
  -7   1  11     1393.15     1257.26     33.15 o 
  -5   1  11     1690.68     1653.54     56.84 o 
  -3   1  11      724.16      656.58     22.68 o 
  -1   1  11      481.13      438.38     18.58 o 
   1   1  11       11.98       13.85      7.20 o 
   3   1  11      422.42      433.31     24.54 o 
   5   1  11      566.56      505.97     37.26 o 
   7   1  11      966.16      920.08     39.74 o 
   9   1  11      425.91      436.07     29.31 o 
 -24   2  11       60.50       67.23     31.65 o 
 -22   2  11      452.33      416.86     30.69 o 
 -20   2  11        5.47       -1.92     10.15 o 
 -18   2  11      451.38      507.49     30.99 o 
 -16   2  11     2162.25     2154.61     79.94 o 
 -14   2  11       48.29       51.94     17.52 o 
 -12   2  11      229.05      210.88     17.61 o 
 -10   2  11      638.26      660.38     21.45 o 
  -8   2  11        0.16        7.81      5.38 o 
  -6   2  11     1067.22     1109.89     49.46 o 
  -4   2  11      500.71      529.30     20.79 o 
  -2   2  11     2573.25     2639.33     68.55 o 
   0   2  11     2744.39     2687.37     67.22 o 
   2   2  11        5.38        4.90      8.01 o 
   4   2  11      387.98      353.21     19.77 o 
   6   2  11      131.53       96.72     16.05 o 
   8   2  11      300.77      357.11     26.49 o 
 -25   3  11      252.81      325.67     31.22 o 
 -23   3  11     1218.33     1076.16     90.39 o 
 -21   3  11      332.66      386.58     30.85 o 
 -19   3  11     6235.25     6340.08    207.00 o 
 -17   3  11     8339.47     8290.28    261.84 o 
 -15   3  11      153.23      122.42     16.41 o 
 -13   3  11      534.65      559.04     24.57 o 
 -11   3  11       19.50       17.44      8.02 o 
  -9   3  11     5939.05     5619.58    145.96 o 
  -7   3  11     3790.30     3515.68    121.26 o 
  -5   3  11     1831.55     1734.64     55.31 o 
  -3   3  11      502.67      479.29     20.28 o 
  -1   3  11      130.11      147.95     24.25 o 
   1   3  11      592.79      555.13     34.36 o 
   3   3  11       12.52        4.92      8.53 o 
   5   3  11     1350.02     1280.08     41.27 o 
   7   3  11      355.70      341.63     44.40 o 
 -22   4  11        6.12       -3.52     13.15 o 
 -20   4  11        0.47        9.93     12.29 o 
 -18   4  11      133.35      163.33     21.20 o 
 -16   4  11      711.92      716.32     55.58 o 
 -14   4  11      280.92      302.81     24.89 o 
 -12   4  11        5.23       11.81      8.62 o 
 -10   4  11      657.72      649.10     27.71 o 
  -8   4  11        9.04       18.21      8.79 o 
  -6   4  11        1.42       20.64      9.57 o 
  -4   4  11      128.27      116.01     11.99 o 
  -2   4  11       18.55       11.96      9.42 o 
   0   4  11       79.98       61.79     11.67 o 
   2   4  11      116.04      112.88     13.66 o 
   4   4  11       52.67       23.46     11.88 o 
   6   4  11      114.49      122.97     17.84 o 
 -21   5  11      257.36      311.01     30.15 o 
 -19   5  11     2296.05     2010.41     82.47 o 
 -17   5  11     1155.61     1111.70     53.36 o 
 -15   5  11       61.46       69.26     15.76 o 
 -13   5  11     2050.15     1853.25     82.90 o 
 -11   5  11      823.96      845.12     87.30 o 
  -9   5  11      549.51      553.16     26.26 o 
  -7   5  11     1765.31     1782.81     57.12 o 
  -5   5  11       83.25       94.92     14.90 o 
  -3   5  11        9.39       17.20      8.84 o 
  -1   5  11       21.38       12.75      9.70 o 
   1   5  11       11.32        6.53     11.03 o 
   3   5  11       64.75       74.09     19.91 o 
   5   5  11      150.92      134.72     18.61 o 
 -18   6  11       29.99       49.89     16.85 o 
 -16   6  11        9.89       10.15     13.38 o 
 -14   6  11      155.11      119.82     22.85 o 
 -12   6  11       28.71       12.00     27.82 o 
 -10   6  11      699.27      644.25     38.02 o 
  -8   6  11      396.40      472.69     33.08 o 
  -6   6  11        2.89        2.30     12.71 o 
  -4   6  11      167.65      167.26     18.26 o 
  -2   6  11        6.82        1.22     11.32 o 
   0   6  11      674.04      620.63     32.39 o 
   2   6  11      102.91      152.02     25.57 o 
 -15   7  11      981.82     1060.50     69.27 o 
 -13   7  11      467.71      535.85     38.61 o 
 -11   7  11      235.89      257.45     27.87 o 
  -9   7  11        7.54        0.99     23.50 o 
  -7   7  11     1385.41     1374.95     64.33 o 
  -5   7  11     1575.04     1652.83     73.65 o 
  -3   7  11       53.83       58.40     18.72 o 
  -1   7  11       32.10        6.74     14.25 o 
 -22   0  12     4734.80     4942.31    227.07 o 
 -20   0  12     1857.29     2048.47     76.48 o 
 -18   0  12     2246.84     2460.60     87.21 o 
 -16   0  12     6354.03     6966.46    309.82 o 
 -14   0  12     6621.30     6950.17    305.06 o 
 -12   0  12     6462.03     6398.57    279.55 o 
 -10   0  12    11281.55    11346.64    478.93 o 
  -8   0  12     8632.47     8301.47    255.45 o 
  -6   0  12    23973.85    24686.68    731.30 o 
  -4   0  12    13422.98    13870.20    603.50 o 
  -2   0  12     1124.88      992.61     66.75 o 
   0   0  12    10551.82     9655.81    432.37 o 
   2   0  12     3314.68     3319.50    115.70 o 
   4   0  12     2011.89     2020.98    118.36 o 
   6   0  12     1378.66     1501.68     96.88 o 
 -25   1  12        3.34       20.07     16.29 o 
 -23   1  12      368.06      426.99     72.30 o 
 -21   1  12      307.29      409.55     28.94 o 
 -19   1  12       24.78       27.20     21.70 o 
 -17   1  12      557.22      658.28     33.18 o 
 -15   1  12       13.98       18.11      7.77 o 
 -13   1  12      295.12      305.87     16.83 o 
 -11   1  12      423.54      419.93     18.58 o 
  -9   1  12      335.07      353.83     14.86 o 
  -7   1  12      490.94      481.62     19.77 o 
  -5   1  12     2557.11     2634.86     82.38 o 
  -3   1  12      400.32      449.44     19.66 o 
  -1   1  12      877.99      857.71     46.73 o 
   1   1  12      365.97      352.23     22.21 o 
   3   1  12       33.17       19.64     13.40 o 
   5   1  12        6.64       13.58     11.83 o 
   7   1  12        3.49       -9.70     11.94 o 
 -24   2  12     1740.63     1940.49    127.52 o 
 -22   2  12      545.27      587.57     42.46 o 
 -20   2  12     2016.56     2130.26     81.92 o 
 -18   2  12     1849.65     1876.22     73.59 o 
 -16   2  12     1911.87     1880.06     71.50 o 
 -14   2  12     1058.93     1236.32     50.83 o 
 -12   2  12      321.62      357.68     15.99 o 
 -10   2  12     3267.40     3325.18     94.62 o 
  -8   2  12     7605.67     7850.58    198.91 o 
  -6   2  12     7881.94     7359.33    196.69 o 
  -4   2  12     3662.72     3687.48     87.91 o 
  -2   2  12     4395.49     4087.93    139.82 o 
   0   2  12     4535.66     4431.48    104.71 o 
   2   2  12     2074.12     2136.93     67.87 o 
   4   2  12     1373.47     1384.75     50.63 o 
   6   2  12      328.23      457.50     31.32 o 
 -23   3  12      140.89      163.23     22.84 o 
 -21   3  12      538.26      580.09     37.23 o 
 -19   3  12      205.01      187.35     21.66 o 
 -17   3  12      848.44      882.23     43.52 o 
 -15   3  12       44.43       20.05      8.76 o 
 -13   3  12      129.18      141.68     13.49 o 
 -11   3  12      280.30      322.51     32.76 o 
  -9   3  12      114.30      138.60     13.86 o 
  -7   3  12        0.98       -7.79      7.40 o 
  -5   3  12     1026.45     1071.80     33.54 o 
  -3   3  12      637.08      685.23     26.11 o 
  -1   3  12      129.91       73.25     11.17 o 
   1   3  12       84.51       90.50     12.63 o 
   3   3  12       70.42       70.21     12.46 o 
   5   3  12        5.01        0.18     12.15 o 
 -22   4  12     1215.95     1459.38     66.79 o 
 -20   4  12     3830.43     3628.34    130.53 o 
 -18   4  12     6658.43     6202.51    271.11 o 
 -16   4  12     3535.76     3315.63    117.29 o 
 -14   4  12     1000.04      965.20     38.98 o 
 -12   4  12      707.53      763.15     31.01 o 
 -10   4  12     5170.53     4926.73    131.73 o 
  -8   4  12     8335.01     8061.68    206.98 o 
  -6   4  12     5926.08     5753.37    211.48 o 
  -4   4  12     5545.19     5806.05    142.71 o 
  -2   4  12     7496.52     7240.34    164.30 o 
   0   4  12     3947.44     4179.66    101.54 o 
   2   4  12     2486.26     2594.71     83.72 o 
   4   4  12     1019.80     1178.64     47.14 o 
 -21   5  12      119.71      116.06     22.43 o 
 -19   5  12        6.55        2.50     14.51 o 
 -17   5  12      278.97      280.09     26.70 o 
 -15   5  12       32.03       28.26     12.69 o 
 -13   5  12      132.91      107.24     17.46 o 
 -11   5  12      717.06      804.21     35.48 o 
  -9   5  12      520.88      500.77     25.74 o 
  -7   5  12     1302.73     1150.13     42.69 o 
  -5   5  12      293.98      248.43     17.18 o 
  -3   5  12       91.30       79.07     12.42 o 
  -1   5  12      475.83      547.00     29.40 o 
   1   5  12      153.53      197.20     21.32 o 
   3   5  12      141.39      165.96     20.31 o 
 -18   6  12      953.75      908.12     49.39 o 
 -16   6  12      799.56      714.64     41.84 o 
 -14   6  12     1562.06     1507.65     66.82 o 
 -12   6  12     1003.27      962.10     49.24 o 
 -10   6  12     1864.34     1810.75     75.23 o 
  -8   6  12     2249.06     2300.78     96.38 o 
  -6   6  12     3230.03     3272.47     96.23 o 
  -4   6  12     3836.14     3786.52    109.69 o 
  -2   6  12     2178.40     2151.20     71.12 o 
   0   6  12     1909.18     2023.55     68.69 o 
 -13   7  12      195.35      224.95     26.71 o 
 -11   7  12      162.10      134.47     22.61 o 
  -9   7  12      330.83      269.73     28.84 o 
  -7   7  12      425.29      455.55     37.05 o 
  -5   7  12       28.08       15.43     16.57 o 
 -25   1  13      140.40       68.48     30.56 o 
 -23   1  13      701.46      659.32     43.03 o 
 -21   1  13     4360.65     4469.21    150.10 o 
 -19   1  13     1973.78     2020.73     62.55 o 
 -17   1  13      890.83     1010.00     36.38 o 
 -15   1  13      154.49      140.72     12.91 o 
 -13   1  13      514.10      458.13     25.77 o 
 -11   1  13     1271.01     1160.98     32.74 o 
  -9   1  13     1058.40     1105.66     37.42 o 
  -7   1  13     6966.11     7022.70    180.00 o 
  -5   1  13       19.57        8.09      7.40 o 
  -3   1  13       26.03       34.77     10.73 o 
  -1   1  13      649.06      708.59     30.80 o 
   1   1  13       82.07       91.79     14.06 o 
   3   1  13     1205.73     1194.43     45.96 o 
   5   1  13        7.39       -5.55     14.49 o 
 -24   2  13        6.68       17.22     14.79 o 
 -22   2  13      518.15      537.86     43.54 o 
 -20   2  13      937.71     1030.37     49.33 o 
 -18   2  13       10.17       14.42     11.83 o 
 -16   2  13       10.29        2.21     10.19 o 
 -14   2  13      777.37      656.85     26.10 o 
 -12   2  13      536.95      521.75     23.55 o 
 -10   2  13      385.18      401.80     20.56 o 
  -8   2  13      761.57      725.49     25.69 o 
  -6   2  13      244.85      224.22     14.86 o 
  -4   2  13       17.07       20.88      8.07 o 
  -2   2  13      260.92      241.89     18.60 o 
   0   2  13       85.69       78.35     14.26 o 
   2   2  13        0.98       -1.93     10.67 o 
   4   2  13       94.93      115.11     16.15 o 
 -23   3  13     1047.82     1050.19     52.87 o 
 -21   3  13     2878.64     3040.98    137.97 o 
 -19   3  13     2182.06     2220.47     86.93 o 
 -17   3  13     3315.32     3277.68    115.68 o 
 -15   3  13     2449.85     2256.51     68.05 o 
 -13   3  13      458.72      408.40     21.50 o 
 -11   3  13      754.42      735.76     30.32 o 
  -9   3  13     2156.29     2020.46     62.06 o 
  -7   3  13      909.22      955.56     31.72 o 
  -5   3  13     1489.72     1454.07     51.76 o 
  -3   3  13      135.56      186.44     14.83 o 
  -1   3  13      242.13      303.15     22.68 o 
   1   3  13     2833.25     2930.77     76.40 o 
   3   3  13      351.29      359.07     31.25 o 
 -22   4  13       77.67       79.27     38.85 o 
 -20   4  13        3.31       -6.21     12.74 o 
 -18   4  13      318.54      343.30     42.46 o 
 -16   4  13       45.04       15.43     14.71 o 
 -14   4  13      121.39      105.88     13.71 o 
 -12   4  13       30.38       15.04     10.55 o 
 -10   4  13       16.52       20.31     11.49 o 
  -8   4  13      468.36      461.38     25.15 o 
  -6   4  13       23.24       29.46      9.29 o 
  -4   4  13       55.40       46.16     11.12 o 
  -2   4  13      188.41      207.75     16.87 o 
   0   4  13      370.40      395.91     33.19 o 
   2   4  13       62.30       61.65     15.36 o 
 -21   5  13      830.63      864.49     50.06 o 
 -19   5  13      791.65      838.29     46.72 o 
 -17   5  13      246.04      270.75     26.51 o 
 -15   5  13      189.96      193.48     40.66 o 
 -13   5  13      410.18      369.97     29.51 o 
 -11   5  13      237.06      199.54     24.74 o 
  -9   5  13       31.65       16.69     11.26 o 
  -7   5  13       25.27       24.46     23.03 o 
  -5   5  13      218.24      255.95     18.05 o 
  -3   5  13      249.94      324.85     20.61 o 
  -1   5  13       45.35       54.02     14.96 o 
 -18   6  13       73.24       90.54     21.00 o 
 -16   6  13       21.18       -8.49     13.54 o 
 -14   6  13      130.60      130.64     21.71 o 
 -12   6  13       63.99       44.42     17.58 o 
 -10   6  13      151.19      180.79     23.74 o 
  -8   6  13     1445.45     1489.42     67.28 o 
  -6   6  13      183.45      194.81     20.00 o 
  -4   6  13        9.31        1.27     11.97 o 
 -24   0  14     1629.03     1934.77    117.79 o 
 -22   0  14     7959.38     8846.30    399.21 o 
 -20   0  14     4948.90     4232.12    204.87 o 
 -18   0  14     4665.23     4363.89    206.02 o 
 -16   0  14      671.89      803.89     54.50 o 
 -14   0  14     3525.81     3852.23    178.77 o 
 -12   0  14     2237.72     2280.06    112.02 o 
 -10   0  14     7424.27     7512.19    235.31 o 
  -8   0  14     4547.84     4391.86    213.52 o 
  -6   0  14      157.68       88.38     25.66 o 
  -4   0  14    17769.29    16419.14    715.66 o 
  -2   0  14     6176.28     5304.46    255.90 o 
   0   0  14     2150.43     2055.87    120.38 o 
   2   0  14     1298.35     1173.40     85.06 o 
 -25   1  14      165.28      197.95     40.08 o 
 -23   1  14        7.50        8.51     24.51 o 
 -21   1  14      487.23      555.49     36.29 o 
 -19   1  14       39.05       14.88     12.72 o 
 -17   1  14      145.98      181.96     20.04 o 
 -15   1  14       45.92       52.42     11.80 o 
 -13   1  14      196.21      156.54     13.69 o 
 -11   1  14      450.86      462.31     28.28 o 
  -9   1  14       15.59       -0.85      8.51 o 
  -7   1  14     1508.74     1531.38     64.46 o 
  -5   1  14       28.11       32.11     13.95 o 
  -3   1  14      171.25      188.54     25.31 o 
  -1   1  14       40.47       19.86     15.92 o 
   1   1  14       41.44       28.66     18.38 o 
   3   1  14        0.39      -24.23     16.16 o 
 -24   2  14     1019.28     1025.02     52.05 o 
 -22   2  14     2713.70     2880.68    106.50 o 
 -20   2  14     1967.66     1843.94     73.41 o 
 -18   2  14     1514.05     1493.21     52.14 o 
 -16   2  14      525.31      570.11     28.97 o 
 -14   2  14     1648.85     1831.34     56.95 o 
 -12   2  14     1183.19     1159.96     40.51 o 
 -10   2  14      436.05      456.99     23.24 o 
  -8   2  14     1239.60     1341.18     39.82 o 
  -6   2  14     1968.34     1937.07     58.99 o 
  -4   2  14     3091.00     3003.58     87.46 o 
  -2   2  14     3753.20     3437.00    186.25 o 
   0   2  14     2405.79     2278.61     86.52 o 
   2   2  14     1130.09     1071.28     44.18 o 
 -23   3  14        3.54        5.94     14.01 o 
 -21   3  14      551.84      505.76     28.22 o 
 -19   3  14        2.58       -8.23     15.28 o 
 -17   3  14      277.30      296.39     31.70 o 
 -15   3  14      131.19      140.90     17.65 o 
 -13   3  14      423.24      427.98     23.07 o 
 -11   3  14      603.71      559.89     41.91 o 
  -9   3  14        4.91        7.67      9.58 o 
  -7   3  14      188.56      176.01     14.73 o 
  -5   3  14       52.78       31.93     10.29 o 
  -3   3  14       42.84       54.36     10.84 o 
  -1   3  14      516.11      560.06     25.66 o 
   1   3  14       20.64       19.74     12.84 o 
 -22   4  14     2228.80     2421.48     97.51 o 
 -20   4  14     2371.22     2420.12    210.27 o 
 -18   4  14     1341.36     1252.97     58.13 o 
 -16   4  14     2896.33     2926.30     86.16 o 
 -14   4  14     3761.55     3784.42    106.67 o 
 -12   4  14     3438.36     3183.77     91.95 o 
 -10   4  14      447.91      558.06     27.74 o 
  -8   4  14      926.78      860.80     31.18 o 
  -6   4  14     4826.31     4826.52    115.18 o 
  -4   4  14     1784.71     1731.00     51.24 o 
  -2   4  14     1988.49     2014.40     63.18 o 
   0   4  14     2949.71     2746.33     74.34 o 
 -19   5  14       35.76       14.92     15.24 o 
 -17   5  14       74.49       78.77     18.86 o 
 -15   5  14      225.37      265.92     56.73 o 
 -13   5  14      124.50      127.51     19.65 o 
 -11   5  14        0.62      -14.00      9.33 o 
  -9   5  14       32.83        7.69     11.63 o 
  -7   5  14      908.22      960.26     34.42 o 
  -5   5  14      144.30      144.57     15.59 o 
  -3   5  14        7.05       19.33     12.90 o 
 -16   6  14      162.93      151.30     30.20 o 
 -14   6  14     1199.08     1133.98     58.03 o 
 -12   6  14     1875.21     1965.20     82.22 o 
 -10   6  14      743.85      775.46     54.28 o 
  -8   6  14      292.35      322.86     30.72 o 
  -6   6  14      830.68      965.94     60.72 o 
 -23   1  15      381.24      445.04     36.81 o 
 -21   1  15      633.96      668.57     58.10 o 
 -19   1  15     1494.09     1530.70     89.89 o 
 -17   1  15      529.70      471.44     29.77 o 
 -15   1  15      655.76      641.20     32.48 o 
 -13   1  15     1156.49     1180.46     51.01 o 
 -11   1  15     5351.12     5221.88    140.63 o 
  -9   1  15       11.68       26.52     11.10 o 
  -7   1  15      395.79      428.32     33.84 o 
  -5   1  15     1568.55     1619.68     71.26 o 
  -3   1  15     2249.93     2601.88    102.60 o 
  -1   1  15     2529.01     2799.49    134.29 o 
   1   1  15       56.36       38.30     19.34 o 
 -24   2  15       32.35      -29.41     23.93 o 
 -22   2  15      391.25      623.68     61.85 o 
 -20   2  15       33.27       39.52     16.04 o 
 -18   2  15        6.12       -1.58     10.47 o 
 -16   2  15      105.40       83.23     15.11 o 
 -14   2  15       39.74       35.97     13.23 o 
 -12   2  15     2743.30     2699.93    234.13 o 
 -10   2  15      216.75      231.65     19.42 o 
  -8   2  15      108.00       86.27     13.88 o 
  -6   2  15      132.92      142.54     17.31 o 
  -4   2  15      269.00      274.94     28.84 o 
  -2   2  15      596.41      534.18     38.92 o 
   0   2  15       29.23       12.22     16.58 o 
 -23   3  15      432.98      467.04     36.15 o 
 -21   3  15     1134.24     1187.29     57.21 o 
 -19   3  15      718.89      780.06     34.14 o 
 -17   3  15      775.68      779.81     33.56 o 
 -15   3  15     2607.81     2463.40     90.09 o 
 -13   3  15     3223.57     3182.27     95.42 o 
 -11   3  15      625.11      697.95     31.00 o 
  -9   3  15     1509.15     1528.96     45.43 o 
  -7   3  15      358.13      412.06     22.26 o 
  -5   3  15      410.15      492.07     24.14 o 
  -3   3  15      561.95      606.40     31.97 o 
  -1   3  15      521.75      561.50     32.36 o 
 -20   4  15       16.59        7.26     18.96 o 
 -18   4  15        9.48       25.27     18.31 o 
 -16   4  15        2.93      -13.95      9.30 o 
 -14   4  15       75.68       81.25     14.44 o 
 -12   4  15       31.88       26.87     11.27 o 
 -10   4  15       29.11       44.10     12.71 o 
  -8   4  15       53.28       80.02     11.69 o 
  -6   4  15        0.37       -5.83     11.28 o 
  -4   4  15      343.44      386.63     42.24 o 
 -17   5  15       68.85       82.89     20.31 o 
 -15   5  15      352.70      288.49     28.44 o 
 -13   5  15      857.25      913.31     47.86 o 
 -11   5  15      275.91      369.04     25.43 o 
  -9   5  15      183.02      237.14     21.19 o 
  -7   5  15      202.56      219.91     18.62 o 
 -24   0  16     2055.69     2539.27    142.01 o 
 -22   0  16     1901.58     2391.50    131.92 o 
 -20   0  16     3891.18     3769.91    184.83 o 
 -18   0  16     5574.96     5395.87    248.12 o 
 -16   0  16     4650.93     4426.61    204.29 o 
 -14   0  16     4629.84     4530.03    197.37 o 
 -12   0  16     3653.03     3660.92    185.98 o 
 -10   0  16      496.92      539.92     51.76 o 
  -8   0  16      851.18      848.88     66.90 o 
  -6   0  16      915.80      917.50     70.79 o 
  -4   0  16     3302.20     3153.15    171.42 o 
  -2   0  16     5643.36     5596.41    275.22 o 
 -23   1  16       20.01       23.89     35.03 o 
 -21   1  16       26.44       34.85     17.23 o 
 -19   1  16       38.72       33.77     14.74 o 
 -17   1  16       71.10       71.74     14.37 o 
 -15   1  16        6.58       15.21     15.79 o 
 -13   1  16       74.11       88.84     30.92 o 
 -11   1  16      130.60      148.69     22.12 o 
  -9   1  16     1101.64     1062.91     54.03 o 
  -7   1  16       48.57       27.88     16.38 o 
  -5   1  16      237.33      200.25     26.95 o 
  -3   1  16       37.41       14.31     18.90 o 
 -22   2  16      770.91      883.62     60.55 o 
 -20   2  16     1405.82     1482.89     63.46 o 
 -18   2  16     2707.08     2686.60     99.60 o 
 -16   2  16     2969.53     2934.10    106.12 o 
 -14   2  16     1407.50     1314.22     57.53 o 
 -12   2  16     1944.16     2067.57     80.87 o 
 -10   2  16      225.51      253.75     42.03 o 
  -8   2  16      212.81      235.54     27.47 o 
  -6   2  16     1576.75     1627.48     73.85 o 
  -4   2  16     1201.07     1096.05     56.82 o 
 -21   3  16       61.06       38.64     17.81 o 
 -19   3  16       80.92       89.17     19.54 o 
 -17   3  16        1.27        1.52     13.49 o 
 -15   3  16       21.95       24.85     14.36 o 
 -13   3  16      142.00      118.62     19.74 o 
 -11   3  16        1.05      -11.52     10.54 o 
  -9   3  16      249.64      266.48     22.39 o 
  -7   3  16       49.00       66.92     14.71 o 
  -5   3  16       11.26       38.75     27.18 o 
 -18   4  16     2458.02     2659.18    101.48 o 
 -16   4  16     4103.61     4261.53    120.04 o 
 -14   4  16     1487.33     1430.69     51.38 o 
 -12   4  16     1055.48     1091.90     43.44 o 
 -10   4  16     1606.58     1739.48    100.09 o 
  -8   4  16     1808.39     2061.06     72.83 o 
  -6   4  16     1128.73     1208.98     41.45 o 
 -13   5  16       33.89       15.55     15.31 o 
 -21   1  17       20.67       14.07     14.28 o 
 -19   1  17       61.01       42.67     21.48 o 
 -17   1  17     1477.47     1298.03     57.50 o 
 -15   1  17     1706.44     1636.76     67.82 o 
 -13   1  17      549.67      569.15     38.72 o 
 -11   1  17       32.50       39.97     21.63 o 
  -9   1  17      371.59      375.81     34.30 o 
  -7   1  17      350.52      372.56     35.26 o 
  -5   1  17       34.41       69.04     20.73 o 
 -20   2  17        7.60       12.40     21.48 o 
 -18   2  17       16.22       33.55     18.53 o 
 -16   2  17      823.61      831.59     68.12 o 
 -14   2  17      379.16      353.44     29.96 o 
 -12   2  17      365.47      338.48     24.36 o 
 -10   2  17      797.19      756.88     45.10 o 
  -8   2  17      189.06      185.50     26.46 o 
  -6   2  17       84.07      113.46     24.05 o 
 -19   3  17      505.04      489.82     34.73 o 
 -17   3  17      921.26      874.63     46.53 o 
 -15   3  17     1390.74     1345.51     60.95 o 
 -13   3  17     1175.38     1208.50     57.15 o 
 -11   3  17       30.32       37.11     17.07 o 
  -9   3  17      726.13      752.83     36.94 o 
 -14   4  17      132.15      158.84     23.80 o 
 -12   4  17       43.48       -5.67     26.24 o 
 -20   0  18     3308.54     3308.42    164.50 o 
 -16   0  18     4107.42     3929.22    200.69 o 
 -14   0  18     4551.28     5100.89    252.30 o 
 -12   0  18      870.37      797.26     69.78 o 
 -10   0  18     2422.86     2367.28    139.12 o 
  -8   0  18     3681.35     3973.91    209.34 o 
 -19   1  18       22.13       10.96     14.02 o 
 -17   1  18       92.15       50.90     16.29 o 
 -15   1  18      150.49      128.94     38.93 o 
 -13   1  18        2.55      -38.30     25.88 o 
 -11   1  18        7.98       18.82     16.61 o 
  -9   1  18      117.96      164.01     57.45 o 
 -18   2  18     2180.95     2149.88    132.13 o 
 -16   2  18     4173.70     3989.88    140.13 o 
 -14   2  18     1526.95     1600.27    184.54 o 
 -12   2  18      756.44      818.40     48.57 o 
 -10   2  18     1423.27     1577.37     74.62 o 
                                                 
